# Supplementary material for: AI outperformed every dermatologist in dermoscopic melanoma diagnosis, using an optimized deep-CNN architecture with custom mini-batch logic and loss function
Source: Sci Rep. 2021 Sep 1;11:17485. doi: 10.1038/s41598-021-96707-8 (PMC8410796; doi:10.1038/s41598-021-96707-8)
Supplement: Supplementary file 1 — Supplementary Information 1. [file 41598_2021_96707_MOESM1_ESM.csv]

id
ISIC_0033946
ISIC_0014092_downsampled
ISIC_0067469
ISIC_0067980
ISIC_0069197
ISIC_0031862
ISIC_0054743
ISIC_0032105
ISIC_0025776
ISIC_0054624
ISIC_0031734
ISIC_0065493
ISIC_0059095
ISIC_0029941
ISIC_0033251
ISIC_0000426_downsampled
ISIC_0033297
ISIC_0030290
ISIC_0026858
ISIC_0029757
ISIC_0067424
ISIC_0061705
ISIC_0059346
ISIC_0062891
ISIC_0015139_downsampled
ISIC_0029458
ISIC_0069115
ISIC_0030680
ISIC_0066992
ISIC_0057017
ISIC_0029097
ISIC_0027768
ISIC_0053773
ISIC_0024765
ISIC_0055403
ISIC_0028779
ISIC_0060297
ISIC_0055307
ISIC_0025787
ISIC_0067320
ISIC_0026179
ISIC_0060665
ISIC_0064069
ISIC_0067252
ISIC_0024368
ISIC_0069364
ISIC_0032588
ISIC_0029722
ISIC_0028847
ISIC_0030325
ISIC_0055802
ISIC_0054062
ISIC_0028363
ISIC_0025687
ISIC_0029641
ISIC_0070915
ISIC_0009990
ISIC_0032301
ISIC_0030977
ISIC_0028181
ISIC_0013828_downsampled
ISIC_0014983_downsampled
ISIC_0028447
ISIC_0025556
ISIC_0025866
ISIC_0000008
ISIC_0072806
ISIC_0058869
ISIC_0025665
ISIC_0071632
ISIC_0072874
ISIC_0057913
ISIC_0031574
ISIC_0030099
ISIC_0024784
ISIC_0025472
ISIC_0066860
ISIC_0002780_downsampled
ISIC_0070819
ISIC_0024764
ISIC_0031250
ISIC_0056444
ISIC_0029446
ISIC_0064481
ISIC_0029635
ISIC_0069302
ISIC_0028287
ISIC_0032293
ISIC_0067210
ISIC_0066963
ISIC_0066366
ISIC_0064908
ISIC_0024574
ISIC_0025109
ISIC_0054069
ISIC_0072173
ISIC_0066750
ISIC_0026660
ISIC_0054456
ISIC_0030429
ISIC_0026371
ISIC_0032438
ISIC_0058874
ISIC_0027716
ISIC_0071180
ISIC_0071289
ISIC_0061575
ISIC_0033053
ISIC_0010849
ISIC_0063943
ISIC_0054138
ISIC_0000130_downsampled
ISIC_0058087
ISIC_0002871_downsampled
ISIC_0029677
ISIC_0026133
ISIC_0033175
ISIC_0024681
ISIC_0058645
ISIC_0059423
ISIC_0054853
ISIC_0070048
ISIC_0064763
ISIC_0030569
ISIC_0058755
ISIC_0033703
ISIC_0033812
ISIC_0071072
ISIC_0015617_downsampled
ISIC_0027489
ISIC_0065034
ISIC_0029923
ISIC_0032574
ISIC_0055526
ISIC_0057545
ISIC_0025505
ISIC_0056428
ISIC_0030898
ISIC_0027007
ISIC_0054286
ISIC_0029387
ISIC_0062208
ISIC_0014862_downsampled
ISIC_0030559
ISIC_0061538
ISIC_0067460
ISIC_0067233
ISIC_0064044
ISIC_0073115
ISIC_0025547
ISIC_0029411
ISIC_0030943
ISIC_0012303_downsampled
ISIC_0063239
ISIC_0030820
ISIC_0068344
ISIC_0069590
ISIC_0028604
ISIC_0031713
ISIC_0029081
ISIC_0065812
ISIC_0033272
ISIC_0031546
ISIC_0030127
ISIC_0024339
ISIC_0012682_downsampled
ISIC_0028465
ISIC_0032602
ISIC_0063782
ISIC_0029116
ISIC_0062713
ISIC_0070581
ISIC_0029712
ISIC_0066277
ISIC_0031732
ISIC_0033069
ISIC_0027378
ISIC_0066193
ISIC_0055024
ISIC_0024341
ISIC_0015974_downsampled
ISIC_0070216
ISIC_0059066
ISIC_0030232
ISIC_0066004
ISIC_0024745
ISIC_0025413
ISIC_0014910_downsampled
ISIC_0029006
ISIC_0025415
ISIC_0029183
ISIC_0033502
ISIC_0070746
ISIC_0070374
ISIC_0063691
ISIC_0059632
ISIC_0025340
ISIC_0059593
ISIC_0031439
ISIC_0034134
ISIC_0026051
ISIC_0034045
ISIC_0070822
ISIC_0026148
ISIC_0056659
ISIC_0026826
ISIC_0029295
ISIC_0028227
ISIC_0031337
ISIC_0029354
ISIC_0028902
ISIC_0030643
ISIC_0029241
ISIC_0031052
ISIC_0057059
ISIC_0030299
ISIC_0072337
ISIC_0068462
ISIC_0032931
ISIC_0055043
ISIC_0011146
ISIC_0034286
ISIC_0060158
ISIC_0068820
ISIC_0033558
ISIC_0027043
ISIC_0033588
ISIC_0029300
ISIC_0067165
ISIC_0033527
ISIC_0069676
ISIC_0072516
ISIC_0033137
ISIC_0059992
ISIC_0031769
ISIC_0031653
ISIC_0062850
ISIC_0064515
ISIC_0032383
ISIC_0071010
ISIC_0072087
ISIC_0070654
ISIC_0030816
ISIC_0066106
ISIC_0067289
ISIC_0010089
ISIC_0026394
ISIC_0030759
ISIC_0028967
ISIC_0071576
ISIC_0025549
ISIC_0054085
ISIC_0067613
ISIC_0057066
ISIC_0027396
ISIC_0026086
ISIC_0024474
ISIC_0059526
ISIC_0067953
ISIC_0026483
ISIC_0028341
ISIC_0070042
ISIC_0057484
ISIC_0067925
ISIC_0010862
ISIC_0071540
ISIC_0030614
ISIC_0029282
ISIC_0033073
ISIC_0064881
ISIC_0029985
ISIC_0069581
ISIC_0031725
ISIC_0030121
ISIC_0055077
ISIC_0029950
ISIC_0010340
ISIC_0031153
ISIC_0013428_downsampled
ISIC_0029718
ISIC_0063682
ISIC_0064721
ISIC_0026692
ISIC_0055781
ISIC_0032018
ISIC_0029517
ISIC_0025414
ISIC_0024480
ISIC_0071051
ISIC_0029689
ISIC_0025219
ISIC_0058633
ISIC_0033207
ISIC_0026586
ISIC_0033100
ISIC_0031278
ISIC_0027592
ISIC_0032284
ISIC_0033281
ISIC_0000431_downsampled
ISIC_0032518
ISIC_0026899
ISIC_0034089
ISIC_0030873
ISIC_0000418_downsampled
ISIC_0028698
ISIC_0032242
ISIC_0029004
ISIC_0026868
ISIC_0033421
ISIC_0062756
ISIC_0032734
ISIC_0057858
ISIC_0026763
ISIC_0054652
ISIC_0012713_downsampled
ISIC_0027248
ISIC_0063410
ISIC_0033978
ISIC_0072101
ISIC_0034301
ISIC_0028098
ISIC_0025631
ISIC_0067240
ISIC_0069056
ISIC_0025996
ISIC_0065600
ISIC_0060940
ISIC_0054955
ISIC_0010364
ISIC_0013346_downsampled
ISIC_0031605
ISIC_0029416
ISIC_0065258
ISIC_0055264
ISIC_0057923
ISIC_0030688
ISIC_0030109
ISIC_0073038
ISIC_0028893
ISIC_0016035_downsampled
ISIC_0073182
ISIC_0000397_downsampled
ISIC_0015163_downsampled
ISIC_0060296
ISIC_0070006
ISIC_0059923
ISIC_0027941
ISIC_0069090
ISIC_0027125
ISIC_0026635
ISIC_0025749
ISIC_0012681_downsampled
ISIC_0069321
ISIC_0028592
ISIC_0027102
ISIC_0010046
ISIC_0065550
ISIC_0058408
ISIC_0030625
ISIC_0000293
ISIC_0033172
ISIC_0030686
ISIC_0030447
ISIC_0026143
ISIC_0071479
ISIC_0029090
ISIC_0013803_downsampled
ISIC_0065175
ISIC_0059097
ISIC_0030304
ISIC_0000235
ISIC_0071809
ISIC_0063445
ISIC_0031446
ISIC_0057716
ISIC_0014938_downsampled
ISIC_0072902
ISIC_0067234
ISIC_0059536
ISIC_0024351
ISIC_0028545
ISIC_0071174
ISIC_0009901
ISIC_0067483
ISIC_0028620
ISIC_0015455_downsampled
ISIC_0072429
ISIC_0030107
ISIC_0072738
ISIC_0068009
ISIC_0032720
ISIC_0062516
ISIC_0072604
ISIC_0064710
ISIC_0066177
ISIC_0059649
ISIC_0029258
ISIC_0031451
ISIC_0033193
ISIC_0015255_downsampled
ISIC_0033648
ISIC_0032475
ISIC_0064548
ISIC_0060085
ISIC_0061496
ISIC_0012521_downsampled
ISIC_0067074
ISIC_0060746
ISIC_0031575
ISIC_0030797
ISIC_0065592
ISIC_0062944
ISIC_0028608
ISIC_0063362
ISIC_0033111
ISIC_0026560
ISIC_0066998
ISIC_0068116
ISIC_0033447
ISIC_0055504
ISIC_0069035
ISIC_0027480
ISIC_0066968
ISIC_0028999
ISIC_0027689
ISIC_0013315_downsampled
ISIC_0058075
ISIC_0029370
ISIC_0032065
ISIC_0071857
ISIC_0027236
ISIC_0032311
ISIC_0069988
ISIC_0064675
ISIC_0071642
ISIC_0024439
ISIC_0030750
ISIC_0065505
ISIC_0068890
ISIC_0028987
ISIC_0029999
ISIC_0025977
ISIC_0066217
ISIC_0063687
ISIC_0061501
ISIC_0061808
ISIC_0072909
ISIC_0025116
ISIC_0070786
ISIC_0033569
ISIC_0033679
ISIC_0030529
ISIC_0014666_downsampled
ISIC_0055917
ISIC_0025155
ISIC_0015004_downsampled
ISIC_0055147
ISIC_0063733
ISIC_0033180
ISIC_0026932
ISIC_0033374
ISIC_0028359
ISIC_0028748
ISIC_0057141
ISIC_0024555
ISIC_0034224
ISIC_0070294
ISIC_0030228
ISIC_0031670
ISIC_0029937
ISIC_0034208
ISIC_0027628
ISIC_0025176
ISIC_0026768
ISIC_0025481
ISIC_0025639
ISIC_0071855
ISIC_0055828
ISIC_0024460
ISIC_0032626
ISIC_0059392
ISIC_0030664
ISIC_0030884
ISIC_0056079
ISIC_0062138
ISIC_0028892
ISIC_0025256
ISIC_0033479
ISIC_0066694
ISIC_0011123
ISIC_0060032
ISIC_0058284
ISIC_0026534
ISIC_0013012_downsampled
ISIC_0068470
ISIC_0060152
ISIC_0026186
ISIC_0000152_downsampled
ISIC_0027286
ISIC_0015226_downsampled
ISIC_0000282
ISIC_0066524
ISIC_0032630
ISIC_0010439
ISIC_0066593
ISIC_0062734
ISIC_0030080
ISIC_0000195_downsampled
ISIC_0060380
ISIC_0070694
ISIC_0027644
ISIC_0062334
ISIC_0029911
ISIC_0028634
ISIC_0014834_downsampled
ISIC_0025365
ISIC_0064382
ISIC_0032015
ISIC_0055751
ISIC_0064249
ISIC_0030754
ISIC_0000094_downsampled
ISIC_0011310
ISIC_0071865
ISIC_0056451
ISIC_0015229_downsampled
ISIC_0068225
ISIC_0070372
ISIC_0029727
ISIC_0071550
ISIC_0033638
ISIC_0032083
ISIC_0072826
ISIC_0031085
ISIC_0033059
ISIC_0025210
ISIC_0054351
ISIC_0061139
ISIC_0025695
ISIC_0062524
ISIC_0059791
ISIC_0028162
ISIC_0031895
ISIC_0064706
ISIC_0059614
ISIC_0029408
ISIC_0057974
ISIC_0032807
ISIC_0033101
ISIC_0032244
ISIC_0009973
ISIC_0009978
ISIC_0055450
ISIC_0030824
ISIC_0033981
ISIC_0032408
ISIC_0029208
ISIC_0033858
ISIC_0029788
ISIC_0025742
ISIC_0068145
ISIC_0060832
ISIC_0030531
ISIC_0009599_downsampled
ISIC_0029286
ISIC_0024631
ISIC_0028909
ISIC_0027729
ISIC_0054763
ISIC_0032446
ISIC_0054962
ISIC_0062246
ISIC_0025050
ISIC_0061015
ISIC_0030536
ISIC_0030151
ISIC_0058501
ISIC_0069620
ISIC_0072329
ISIC_0059726
ISIC_0030843
ISIC_0028787
ISIC_0054251
ISIC_0027161
ISIC_0030417
ISIC_0058018
ISIC_0012496_downsampled
ISIC_0070489
ISIC_0054793
ISIC_0065370
ISIC_0030110
ISIC_0031598
ISIC_0064784
ISIC_0025190
ISIC_0026283
ISIC_0054802
ISIC_0029996
ISIC_0064574
ISIC_0026076
ISIC_0034194
ISIC_0011304
ISIC_0027718
ISIC_0062712
ISIC_0012216_downsampled
ISIC_0032098
ISIC_0034053
ISIC_0030726
ISIC_0015176_downsampled
ISIC_0029186
ISIC_0032213
ISIC_0024524
ISIC_0029761
ISIC_0034202
ISIC_0027012
ISIC_0028426
ISIC_0029244
ISIC_0014966_downsampled
ISIC_0010102
ISIC_0054422
ISIC_0013070_downsampled
ISIC_0024479
ISIC_0000297
ISIC_0031402
ISIC_0034279
ISIC_0067727
ISIC_0062441
ISIC_0031301
ISIC_0027637
ISIC_0065392
ISIC_0032686
ISIC_0032336
ISIC_0016034_downsampled
ISIC_0063949
ISIC_0065510
ISIC_0026080
ISIC_0029429
ISIC_0054759
ISIC_0057531
ISIC_0029697
ISIC_0070959
ISIC_0027416
ISIC_0030927
ISIC_0032095
ISIC_0064195
ISIC_0058820
ISIC_0065353
ISIC_0068158
ISIC_0029686
ISIC_0064772
ISIC_0070203
ISIC_0059910
ISIC_0031806
ISIC_0028571
ISIC_0032028
ISIC_0014725_downsampled
ISIC_0031879
ISIC_0027096
ISIC_0067891
ISIC_0057169
ISIC_0062027
ISIC_0028446
ISIC_0025537
ISIC_0011143
ISIC_0026268
ISIC_0009929
ISIC_0026537
ISIC_0013499_downsampled
ISIC_0056226
ISIC_0033917
ISIC_0029556
ISIC_0030085
ISIC_0000520_downsampled
ISIC_0026158
ISIC_0068477
ISIC_0072203
ISIC_0030330
ISIC_0068561
ISIC_0013837_downsampled
ISIC_0056281
ISIC_0028784
ISIC_0032064
ISIC_0066001
ISIC_0033971
ISIC_0069905
ISIC_0030696
ISIC_0010456
ISIC_0012094_downsampled
ISIC_0060959
ISIC_0030147
ISIC_0027517
ISIC_0029528
ISIC_0033426
ISIC_0029119
ISIC_0057011
ISIC_0060839
ISIC_0028673
ISIC_0065467
ISIC_0030084
ISIC_0034048
ISIC_0028301
ISIC_0026006
ISIC_0066666
ISIC_0024484
ISIC_0070340
ISIC_0025558
ISIC_0031684
ISIC_0031587
ISIC_0031685
ISIC_0054281
ISIC_0032659
ISIC_0062579
ISIC_0030619
ISIC_0033602
ISIC_0010213
ISIC_0068905
ISIC_0013399_downsampled
ISIC_0027922
ISIC_0027751
ISIC_0014270_downsampled
ISIC_0032794
ISIC_0029267
ISIC_0068062
ISIC_0064821
ISIC_0030628
ISIC_0034219
ISIC_0062818
ISIC_0033176
ISIC_0071040
ISIC_0026564
ISIC_0059743
ISIC_0032754
ISIC_0031997
ISIC_0056625
ISIC_0054655
ISIC_0000331
ISIC_0063258
ISIC_0032002
ISIC_0000342
ISIC_0032824
ISIC_0030264
ISIC_0000074
ISIC_0064034
ISIC_0032191
ISIC_0061134
ISIC_0073159
ISIC_0030743
ISIC_0004985_downsampled
ISIC_0031863
ISIC_0053811
ISIC_0013636_downsampled
ISIC_0033610
ISIC_0027327
ISIC_0031238
ISIC_0071796
ISIC_0032291
ISIC_0013208_downsampled
ISIC_0029162
ISIC_0065046
ISIC_0026317
ISIC_0062463
ISIC_0064919
ISIC_0025499
ISIC_0028014
ISIC_0034065
ISIC_0070090
ISIC_0069986
ISIC_0010032
ISIC_0013792_downsampled
ISIC_0030729
ISIC_0027805
ISIC_0065598
ISIC_0029214
ISIC_0026730
ISIC_0013494_downsampled
ISIC_0072575
ISIC_0028069
ISIC_0064472
ISIC_0026421
ISIC_0033283
ISIC_0031146
ISIC_0062861
ISIC_0013455_downsampled
ISIC_0068204
ISIC_0031680
ISIC_0061352
ISIC_0066113
ISIC_0057188
ISIC_0059571
ISIC_0027641
ISIC_0028509
ISIC_0065132
ISIC_0026659
ISIC_0033728
ISIC_0070968
ISIC_0028437
ISIC_0034261
ISIC_0057793
ISIC_0000110_downsampled
ISIC_0032320
ISIC_0032539
ISIC_0033370
ISIC_0013719_downsampled
ISIC_0054079
ISIC_0026736
ISIC_0029961
ISIC_0000313
ISIC_0067015
ISIC_0025027
ISIC_0058138
ISIC_0057872
ISIC_0015991_downsampled
ISIC_0000338
ISIC_0027421
ISIC_0032169
ISIC_0027267
ISIC_0032100
ISIC_0024414
ISIC_0011205
ISIC_0031340
ISIC_0028979
ISIC_0033889
ISIC_0026491
ISIC_0067024
ISIC_0065732
ISIC_0068939
ISIC_0012487_downsampled
ISIC_0067809
ISIC_0071300
ISIC_0070588
ISIC_0059718
ISIC_0000378_downsampled
ISIC_0029640
ISIC_0062557
ISIC_0066174
ISIC_0031994
ISIC_0062702
ISIC_0024940
ISIC_0032245
ISIC_0030482
ISIC_0055278
ISIC_0072290
ISIC_0056997
ISIC_0071916
ISIC_0064079
ISIC_0071133
ISIC_0009950
ISIC_0067926
ISIC_0000323
ISIC_0030928
ISIC_0025816
ISIC_0026609
ISIC_0027833
ISIC_0030552
ISIC_0032572
ISIC_0064874
ISIC_0070398
ISIC_0025287
ISIC_0061961
ISIC_0072887
ISIC_0062917
ISIC_0025401
ISIC_0030658
ISIC_0056349
ISIC_0055876
ISIC_0033862
ISIC_0069136
ISIC_0072025
ISIC_0030270
ISIC_0066424
ISIC_0025899
ISIC_0014013_downsampled
ISIC_0063093
ISIC_0067226
ISIC_0011099
ISIC_0061502
ISIC_0065675
ISIC_0030711
ISIC_0010573
ISIC_0029042
ISIC_0025747
ISIC_0027116
ISIC_0016022_downsampled
ISIC_0033655
ISIC_0062972
ISIC_0059583
ISIC_0034120
ISIC_0016072_downsampled
ISIC_0057372
ISIC_0071019
ISIC_0031562
ISIC_0034159
ISIC_0011104
ISIC_0056237
ISIC_0031788
ISIC_0028307
ISIC_0000204_downsampled
ISIC_0025717
ISIC_0057701
ISIC_0033049
ISIC_0001188_downsampled
ISIC_0014675_downsampled
ISIC_0058391
ISIC_0027597
ISIC_0033017
ISIC_0015251_downsampled
ISIC_0065595
ISIC_0012685_downsampled
ISIC_0033265
ISIC_0024713
ISIC_0026401
ISIC_0072929
ISIC_0027024
ISIC_0033516
ISIC_0027498
ISIC_0028015
ISIC_0069671
ISIC_0066520
ISIC_0065412
ISIC_0034018
ISIC_0065110
ISIC_0057854
ISIC_0059358
ISIC_0001374_downsampled
ISIC_0033842
ISIC_0061963
ISIC_0025058
ISIC_0031641
ISIC_0030337
ISIC_0058046
ISIC_0064411
ISIC_0012659_downsampled
ISIC_0031032
ISIC_0057106
ISIC_0013136_downsampled
ISIC_0033886
ISIC_0058733
ISIC_0061395
ISIC_0027619
ISIC_0069891
ISIC_0029643
ISIC_0030621
ISIC_0030343
ISIC_0028947
ISIC_0031399
ISIC_0067319
ISIC_0028156
ISIC_0055265
ISIC_0011218
ISIC_0031780
ISIC_0010599
ISIC_0032198
ISIC_0066439
ISIC_0015447_downsampled
ISIC_0071107
ISIC_0033756
ISIC_0063626
ISIC_0064781
ISIC_0064011
ISIC_0033883
ISIC_0058580
ISIC_0073044
ISIC_0025942
ISIC_0016024_downsampled
ISIC_0056736
ISIC_0031881
ISIC_0032221
ISIC_0031596
ISIC_0027782
ISIC_0069610
ISIC_0066615
ISIC_0030257
ISIC_0055125
ISIC_0032819
ISIC_0057244
ISIC_0060446
ISIC_0025463
ISIC_0028008
ISIC_0069240
ISIC_0028112
ISIC_0012484_downsampled
ISIC_0033564
ISIC_0063174
ISIC_0068728
ISIC_0024689
ISIC_0028102
ISIC_0033584
ISIC_0054568
ISIC_0016036_downsampled
ISIC_0054775
ISIC_0064312
ISIC_0025188
ISIC_0031954
ISIC_0010168
ISIC_0027705
ISIC_0029238
ISIC_0068153
ISIC_0056196
ISIC_0000009
ISIC_0030287
ISIC_0067108
ISIC_0061378
ISIC_0069774
ISIC_0015636_downsampled
ISIC_0064444
ISIC_0026239
ISIC_0028699
ISIC_0070140
ISIC_0055556
ISIC_0063866
ISIC_0013329_downsampled
ISIC_0032717
ISIC_0011199
ISIC_0027816
ISIC_0067219
ISIC_0028310
ISIC_0058171
ISIC_0064554
ISIC_0027852
ISIC_0031530
ISIC_0033035
ISIC_0056706
ISIC_0025652
ISIC_0012211_downsampled
ISIC_0031791
ISIC_0027682
ISIC_0063324
ISIC_0069349
ISIC_0032019
ISIC_0014289_downsampled
ISIC_0026761
ISIC_0069817
ISIC_0030699
ISIC_0065341
ISIC_0034251
ISIC_0014319_downsampled
ISIC_0031499
ISIC_0028348
ISIC_0025207
ISIC_0031926
ISIC_0071924
ISIC_0026691
ISIC_0064986
ISIC_0063020
ISIC_0032376
ISIC_0028061
ISIC_0033319
ISIC_0012679_downsampled
ISIC_0066225
ISIC_0026432
ISIC_0013025_downsampled
ISIC_0027050
ISIC_0014930_downsampled
ISIC_0025541
ISIC_0030248
ISIC_0031330
ISIC_0055881
ISIC_0032231
ISIC_0028664
ISIC_0059047
ISIC_0032743
ISIC_0071169
ISIC_0054080
ISIC_0059029
ISIC_0026109
ISIC_0032204
ISIC_0009875
ISIC_0066481
ISIC_0064625
ISIC_0068475
ISIC_0025024
ISIC_0062935
ISIC_0024603
ISIC_0012105_downsampled
ISIC_0025018
ISIC_0066411
ISIC_0069593
ISIC_0069357
ISIC_0025456
ISIC_0028988
ISIC_0031482
ISIC_0066308
ISIC_0032492
ISIC_0032953
ISIC_0025273
ISIC_0031763
ISIC_0025483
ISIC_0055157
ISIC_0057296
ISIC_0012677_downsampled
ISIC_0063957
ISIC_0025833
ISIC_0026229
ISIC_0000213
ISIC_0061616
ISIC_0067986
ISIC_0061841
ISIC_0068724
ISIC_0012726_downsampled
ISIC_0015185_downsampled
ISIC_0066862
ISIC_0060427
ISIC_0000081_downsampled
ISIC_0029648
ISIC_0033967
ISIC_0073201
ISIC_0000322
ISIC_0059380
ISIC_0000217
ISIC_0057512
ISIC_0072076
ISIC_0026969
ISIC_0066780
ISIC_0058523
ISIC_0072120
ISIC_0029752
ISIC_0028040
ISIC_0027412
ISIC_0061052
ISIC_0059165
ISIC_0026161
ISIC_0026318
ISIC_0028923
ISIC_0003805_downsampled
ISIC_0029485
ISIC_0057076
ISIC_0028727
ISIC_0054355
ISIC_0031219
ISIC_0015189_downsampled
ISIC_0028861
ISIC_0032803
ISIC_0012108_downsampled
ISIC_0024650
ISIC_0031839
ISIC_0028514
ISIC_0027691
ISIC_0024958
ISIC_0027476
ISIC_0059148
ISIC_0031988
ISIC_0053541
ISIC_0025613
ISIC_0029969
ISIC_0015011_downsampled
ISIC_0028066
ISIC_0026948
ISIC_0067533
ISIC_0068696
ISIC_0027622
ISIC_0034124
ISIC_0071874
ISIC_0053881
ISIC_0024569
ISIC_0031463
ISIC_0032916
ISIC_0033556
ISIC_0025890
ISIC_0028621
ISIC_0060943
ISIC_0024352
ISIC_0030906
ISIC_0070609
ISIC_0032120
ISIC_0032471
ISIC_0065723
ISIC_0033668
ISIC_0059228
ISIC_0070722
ISIC_0061115
ISIC_0030348
ISIC_0029790
ISIC_0068840
ISIC_0028108
ISIC_0032548
ISIC_0065516
ISIC_0014772_downsampled
ISIC_0030016
ISIC_0029871
ISIC_0031647
ISIC_0029198
ISIC_0026839
ISIC_0064071
ISIC_0066087
ISIC_0029650
ISIC_0008256_downsampled
ISIC_0057674
ISIC_0060261
ISIC_0016005_downsampled
ISIC_0011208
ISIC_0065920
ISIC_0013187_downsampled
ISIC_0068721
ISIC_0062430
ISIC_0024586
ISIC_0034211
ISIC_0063465
ISIC_0024778
ISIC_0027036
ISIC_0024783
ISIC_0055003
ISIC_0053833
ISIC_0016016_downsampled
ISIC_0027127
ISIC_0058000
ISIC_0067179
ISIC_0026877
ISIC_0032334
ISIC_0059252
ISIC_0065792
ISIC_0015037_downsampled
ISIC_0028042
ISIC_0000134_downsampled
ISIC_0033672
ISIC_0010229
ISIC_0072518
ISIC_0033894
ISIC_0024556
ISIC_0058215
ISIC_0012205_downsampled
ISIC_0071277
ISIC_0028464
ISIC_0015276_downsampled
ISIC_0032809
ISIC_0067420
ISIC_0024686
ISIC_0025540
ISIC_0055054
ISIC_0027657
ISIC_0010237
ISIC_0055841
ISIC_0025282
ISIC_0010466
ISIC_0014968_downsampled
ISIC_0033294
ISIC_0015963_downsampled
ISIC_0065089
ISIC_0062112
ISIC_0027593
ISIC_0029496
ISIC_0025760
ISIC_0032549
ISIC_0030171
ISIC_0070438
ISIC_0062546
ISIC_0025335
ISIC_0064965
ISIC_0053720
ISIC_0065697
ISIC_0061735
ISIC_0067149
ISIC_0030993
ISIC_0024317
ISIC_0029178
ISIC_0055776
ISIC_0030185
ISIC_0033837
ISIC_0067236
ISIC_0068993
ISIC_0057196
ISIC_0061381
ISIC_0059065
ISIC_0031234
ISIC_0062863
ISIC_0033309
ISIC_0031157
ISIC_0015051_downsampled
ISIC_0000014
ISIC_0066099
ISIC_0066574
ISIC_0057134
ISIC_0030925
ISIC_0061551
ISIC_0024855
ISIC_0032693
ISIC_0066118
ISIC_0033839
ISIC_0033473
ISIC_0054071
ISIC_0062726
ISIC_0054537
ISIC_0033603
ISIC_0062992
ISIC_0069622
ISIC_0012699_downsampled
ISIC_0027045
ISIC_0053454
ISIC_0070184
ISIC_0032338
ISIC_0016049_downsampled
ISIC_0069842
ISIC_0072027
ISIC_0053788
ISIC_0026398
ISIC_0062474
ISIC_0066240
ISIC_0054206
ISIC_0070900
ISIC_0000363
ISIC_0059884
ISIC_0030289
ISIC_0032952
ISIC_0030028
ISIC_0011387
ISIC_0072926
ISIC_0062031
ISIC_0024661
ISIC_0033902
ISIC_0056880
ISIC_0025660
ISIC_0058661
ISIC_0033962
ISIC_0031357
ISIC_0055416
ISIC_0029332
ISIC_0070571
ISIC_0027439
ISIC_0028111
ISIC_0066430
ISIC_0027402
ISIC_0066935
ISIC_0053998
ISIC_0014434_downsampled
ISIC_0030285
ISIC_0054478
ISIC_0024983
ISIC_0030674
ISIC_0029834
ISIC_0065417
ISIC_0000205_downsampled
ISIC_0013217_downsampled
ISIC_0068983
ISIC_0071861
ISIC_0026497
ISIC_0070538
ISIC_0015129_downsampled
ISIC_0024523
ISIC_0060435
ISIC_0024369
ISIC_0014815_downsampled
ISIC_0033604
ISIC_0063294
ISIC_0028614
ISIC_0061580
ISIC_0027314
ISIC_0025192
ISIC_0010572
ISIC_0070587
ISIC_0030358
ISIC_0031768
ISIC_0058071
ISIC_0032066
ISIC_0064979
ISIC_0000169
ISIC_0025105
ISIC_0031006
ISIC_0031560
ISIC_0032565
ISIC_0032575
ISIC_0057344
ISIC_0011211
ISIC_0010435
ISIC_0012425_downsampled
ISIC_0056876
ISIC_0025845
ISIC_0010585
ISIC_0032954
ISIC_0063583
ISIC_0060268
ISIC_0029691
ISIC_0010339
ISIC_0026785
ISIC_0055745
ISIC_0067366
ISIC_0025129
ISIC_0029894
ISIC_0028552
ISIC_0033292
ISIC_0055451
ISIC_0065158
ISIC_0056141
ISIC_0033976
ISIC_0062495
ISIC_0026455
ISIC_0025882
ISIC_0061951
ISIC_0014746_downsampled
ISIC_0029494
ISIC_0065001
ISIC_0033475
ISIC_0055198
ISIC_0024968
ISIC_0025697
ISIC_0060452
ISIC_0069160
ISIC_0056301
ISIC_0064418
ISIC_0069209
ISIC_0064948
ISIC_0028793
ISIC_0012904_downsampled
ISIC_0031866
ISIC_0026463
ISIC_0032766
ISIC_0028672
ISIC_0032573
ISIC_0063397
ISIC_0053894
ISIC_0026469
ISIC_0030363
ISIC_0057529
ISIC_0012313_downsampled
ISIC_0031059
ISIC_0028521
ISIC_0028318
ISIC_0063151
ISIC_0034077
ISIC_0064916
ISIC_0031135
ISIC_0061590
ISIC_0032748
ISIC_0072500
ISIC_0011223
ISIC_0026994
ISIC_0026418
ISIC_0029092
ISIC_0072305
ISIC_0015250_downsampled
ISIC_0069245
ISIC_0027693
ISIC_0027541
ISIC_0070291
ISIC_0067937
ISIC_0073150
ISIC_0013676_downsampled
ISIC_0026066
ISIC_0013118_downsampled
ISIC_0012126_downsampled
ISIC_0033259
ISIC_0061269
ISIC_0031944
ISIC_0028760
ISIC_0000496
ISIC_0065619
ISIC_0065297
ISIC_0066713
ISIC_0071827
ISIC_0066346
ISIC_0067418
ISIC_0029944
ISIC_0013733_downsampled
ISIC_0010222
ISIC_0026033
ISIC_0064468
ISIC_0000244
ISIC_0014079_downsampled
ISIC_0067549
ISIC_0010558
ISIC_0072360
ISIC_0024836
ISIC_0062131
ISIC_0033563
ISIC_0058663
ISIC_0029709
ISIC_0028105
ISIC_0031658
ISIC_0014836_downsampled
ISIC_0070463
ISIC_0061554
ISIC_0028444
ISIC_0014808_downsampled
ISIC_0032716
ISIC_0009800_downsampled
ISIC_0058186
ISIC_0025296
ISIC_0025283
ISIC_0032389
ISIC_0012684_downsampled
ISIC_0056164
ISIC_0032071
ISIC_0028117
ISIC_0063473
ISIC_0027878
ISIC_0026464
ISIC_0064803
ISIC_0013516_downsampled
ISIC_0061500
ISIC_0065841
ISIC_0027166
ISIC_0028275
ISIC_0024952
ISIC_0027573
ISIC_0070137
ISIC_0031160
ISIC_0031437
ISIC_0065379
ISIC_0062481
ISIC_0010228
ISIC_0072535
ISIC_0027992
ISIC_0067915
ISIC_0028185
ISIC_0064028
ISIC_0067097
ISIC_0033619
ISIC_0058647
ISIC_0031055
ISIC_0027951
ISIC_0060246
ISIC_0072703
ISIC_0033276
ISIC_0030551
ISIC_0059370
ISIC_0024322
ISIC_0063337
ISIC_0058108
ISIC_0064767
ISIC_0060877
ISIC_0004337_downsampled
ISIC_0031387
ISIC_0024759
ISIC_0061401
ISIC_0027217
ISIC_0071179
ISIC_0026628
ISIC_0069039
ISIC_0057516
ISIC_0063521
ISIC_0069177
ISIC_0031112
ISIC_0060258
ISIC_0029000
ISIC_0025169
ISIC_0029346
ISIC_0026573
ISIC_0027360
ISIC_0032676
ISIC_0061077
ISIC_0062795
ISIC_0028863
ISIC_0002459_downsampled
ISIC_0057315
ISIC_0031644
ISIC_0030829
ISIC_0030854
ISIC_0000290
ISIC_0031708
ISIC_0032521
ISIC_0015179_downsampled
ISIC_0026536
ISIC_0054559
ISIC_0026674
ISIC_0055810
ISIC_0068871
ISIC_0065213
ISIC_0032550
ISIC_0056441
ISIC_0025624
ISIC_0028276
ISIC_0058910
ISIC_0071700
ISIC_0054288
ISIC_0015353_downsampled
ISIC_0063314
ISIC_0058432
ISIC_0028194
ISIC_0065555
ISIC_0054495
ISIC_0030179
ISIC_0053931
ISIC_0031115
ISIC_0012930_downsampled
ISIC_0066836
ISIC_0066604
ISIC_0013559_downsampled
ISIC_0063832
ISIC_0029074
ISIC_0031035
ISIC_0066878
ISIC_0031916
ISIC_0034038
ISIC_0068703
ISIC_0067290
ISIC_0062536
ISIC_0031576
ISIC_0068198
ISIC_0012338_downsampled
ISIC_0072299
ISIC_0010054
ISIC_0029019
ISIC_0055909
ISIC_0072313
ISIC_0033298
ISIC_0066143
ISIC_0057927
ISIC_0069379
ISIC_0071990
ISIC_0063836
ISIC_0061981
ISIC_0029926
ISIC_0060887
ISIC_0029863
ISIC_0027836
ISIC_0031156
ISIC_0069486
ISIC_0029437
ISIC_0009961
ISIC_0063958
ISIC_0026666
ISIC_0066415
ISIC_0014149_downsampled
ISIC_0015005_downsampled
ISIC_0069621
ISIC_0014110_downsampled
ISIC_0055741
ISIC_0065644
ISIC_0032836
ISIC_0069947
ISIC_0025678
ISIC_0033217
ISIC_0061564
ISIC_0061293
ISIC_0054979
ISIC_0030818
ISIC_0069071
ISIC_0066295
ISIC_0028772
ISIC_0013671_downsampled
ISIC_0055443
ISIC_0069690
ISIC_0065448
ISIC_0061005
ISIC_0056733
ISIC_0033068
ISIC_0056992
ISIC_0067838
ISIC_0056351
ISIC_0055996
ISIC_0065333
ISIC_0025812
ISIC_0025900
ISIC_0011127
ISIC_0025147
ISIC_0030966
ISIC_0024551
ISIC_0027918
ISIC_0033607
ISIC_0071807
ISIC_0000364
ISIC_0061996
ISIC_0033546
ISIC_0065986
ISIC_0053839
ISIC_0025618
ISIC_0031087
ISIC_0028460
ISIC_0027660
ISIC_0032428
ISIC_0027200
ISIC_0015224_downsampled
ISIC_0061972
ISIC_0000495
ISIC_0032540
ISIC_0031779
ISIC_0025560
ISIC_0000174
ISIC_0025946
ISIC_0068744
ISIC_0032533
ISIC_0058085
ISIC_0015254_downsampled
ISIC_0058730
ISIC_0060360
ISIC_0027185
ISIC_0063447
ISIC_0013007_downsampled
ISIC_0026256
ISIC_0062993
ISIC_0064533
ISIC_0059067
ISIC_0058655
ISIC_0012901_downsampled
ISIC_0027059
ISIC_0026920
ISIC_0071392
ISIC_0029017
ISIC_0065214
ISIC_0003174_downsampled
ISIC_0025217
ISIC_0009931
ISIC_0067974
ISIC_0062718
ISIC_0015985_downsampled
ISIC_0031543
ISIC_0068427
ISIC_0025494
ISIC_0026032
ISIC_0024804
ISIC_0028470
ISIC_0029701
ISIC_0055885
ISIC_0032321
ISIC_0033168
ISIC_0015125_downsampled
ISIC_0063820
ISIC_0026570
ISIC_0030182
ISIC_0013813_downsampled
ISIC_0033003
ISIC_0066531
ISIC_0032908
ISIC_0056319
ISIC_0029307
ISIC_0031652
ISIC_0014173_downsampled
ISIC_0024429
ISIC_0026613
ISIC_0066740
ISIC_0071121
ISIC_0061798
ISIC_0064795
ISIC_0060178
ISIC_0000303
ISIC_0068273
ISIC_0031700
ISIC_0014982_downsampled
ISIC_0033885
ISIC_0000372
ISIC_0033995
ISIC_0027869
