# Supplementary material for: AI outperformed every dermatologist in dermoscopic melanoma diagnosis, using an optimized deep-CNN architecture with custom mini-batch logic and loss function
Source: Sci Rep. 2021 Sep 1;11:17485. doi: 10.1038/s41598-021-96707-8 (PMC8410796; doi:10.1038/s41598-021-96707-8)
Supplement: Supplementary file 2 — Supplementary Information 2. [file 41598_2021_96707_MOESM2_ESM.csv]

id
ISIC_0057299
ISIC_0054639
ISIC_0073232
ISIC_0014529_downsampled
ISIC_0071643
ISIC_0060451
ISIC_0029121
ISIC_0030367
ISIC_0000071
ISIC_0033519
ISIC_0059580
ISIC_0000374
ISIC_0058272
ISIC_0066969
ISIC_0066624
ISIC_0066613
ISIC_0028896
ISIC_0024425
ISIC_0066709
ISIC_0057935
ISIC_0060215
ISIC_0010341
ISIC_0030438
ISIC_0010362
ISIC_0053659
ISIC_0013325_downsampled
ISIC_0031462
ISIC_0067747
ISIC_0069865
ISIC_0030091
ISIC_0073194
ISIC_0007693_downsampled
ISIC_0028948
ISIC_0069404
ISIC_0033851
ISIC_0008600_downsampled
ISIC_0008236_downsampled
ISIC_0059716
ISIC_0026771
ISIC_0009877
ISIC_0030216
ISIC_0062721
ISIC_0029305
ISIC_0032379
ISIC_0026452
ISIC_0071367
ISIC_0000249
ISIC_0060878
ISIC_0054418
ISIC_0056111
ISIC_0029746
ISIC_0033966
ISIC_0031953
ISIC_0013558_downsampled
ISIC_0071778
ISIC_0066384
ISIC_0030161
ISIC_0028293
ISIC_0027899
ISIC_0028434
ISIC_0027741
ISIC_0030315
ISIC_0053620
ISIC_0056294
ISIC_0056167
ISIC_0014080_downsampled
ISIC_0062242
ISIC_0063516
ISIC_0033704
ISIC_0058511
ISIC_0057287
ISIC_0064802
ISIC_0029065
ISIC_0030090
ISIC_0071654
ISIC_0072168
ISIC_0068865
ISIC_0056031
ISIC_0065195
ISIC_0012508_downsampled
ISIC_0056389
ISIC_0032250
ISIC_0032996
ISIC_0056738
ISIC_0058799
ISIC_0026723
ISIC_0033036
ISIC_0029257
ISIC_0055369
ISIC_0063131
ISIC_0012814_downsampled
ISIC_0062704
ISIC_0024700
ISIC_0033333
ISIC_0029523
ISIC_0003308_downsampled
ISIC_0027312
ISIC_0070849
ISIC_0028566
ISIC_0009969
ISIC_0027198
ISIC_0068117
ISIC_0061182
ISIC_0072292
ISIC_0010344
ISIC_0058656
ISIC_0026412
ISIC_0013549_downsampled
ISIC_0034288
ISIC_0062943
ISIC_0030564
ISIC_0009083_downsampled
ISIC_0033665
ISIC_0027980
ISIC_0059929
ISIC_0030265
ISIC_0066122
ISIC_0062058
ISIC_0062635
ISIC_0027097
ISIC_0025763
ISIC_0063843
ISIC_0026144
ISIC_0056182
ISIC_0056677
ISIC_0056009
ISIC_0031373
ISIC_0032663
ISIC_0012721_downsampled
ISIC_0033874
ISIC_0012102_downsampled
ISIC_0026813
ISIC_0026462
ISIC_0071664
ISIC_0030931
ISIC_0026004
ISIC_0000163
ISIC_0030556
ISIC_0028073
ISIC_0059343
ISIC_0058351
ISIC_0013908_downsampled
ISIC_0028565
ISIC_0032000
ISIC_0067889
ISIC_0013473_downsampled
ISIC_0053540
ISIC_0025044
ISIC_0024440
ISIC_0064042
ISIC_0057727
ISIC_0054904
ISIC_0012663_downsampled
ISIC_0033408
ISIC_0015510_downsampled
ISIC_0027499
ISIC_0065319
ISIC_0025010
ISIC_0060945
ISIC_0031745
ISIC_0013321_downsampled
ISIC_0059783
ISIC_0031858
ISIC_0025535
ISIC_0068107
ISIC_0033892
ISIC_0064298
ISIC_0032605
ISIC_0015298_downsampled
ISIC_0067512
ISIC_0072866
ISIC_0024441
ISIC_0026707
ISIC_0031550
ISIC_0028173
ISIC_0031031
ISIC_0069938
ISIC_0067760
ISIC_0016038_downsampled
ISIC_0055658
ISIC_0014478_downsampled
ISIC_0034044
ISIC_0010263
ISIC_0058674
ISIC_0026366
ISIC_0028330
ISIC_0061266
ISIC_0033399
ISIC_0063153
ISIC_0067200
ISIC_0064575
ISIC_0068251
ISIC_0062311
ISIC_0028605
ISIC_0057429
ISIC_0031304
ISIC_0025901
ISIC_0028752
ISIC_0010212
ISIC_0032853
ISIC_0069148
ISIC_0054284
ISIC_0071611
ISIC_0031239
ISIC_0069392
ISIC_0060772
ISIC_0000285
ISIC_0032212
ISIC_0061468
ISIC_0069995
ISIC_0058723
ISIC_0014964_downsampled
ISIC_0025469
ISIC_0031990
ISIC_0056012
ISIC_0026322
ISIC_0030461
ISIC_0028489
ISIC_0056269
ISIC_0029780
ISIC_0068152
ISIC_0072998
ISIC_0010219
ISIC_0024790
ISIC_0055520
ISIC_0059167
ISIC_0068734
ISIC_0072675
ISIC_0055527
ISIC_0010178
ISIC_0032388
ISIC_0030520
ISIC_0031611
ISIC_0028638
ISIC_0024837
ISIC_0030738
ISIC_0029111
ISIC_0014897_downsampled
ISIC_0029866
ISIC_0058255
ISIC_0025621
ISIC_0026023
ISIC_0056872
ISIC_0067342
ISIC_0014944_downsampled
ISIC_0024315
ISIC_0068750
ISIC_0026278
ISIC_0027462
ISIC_0015942_downsampled
ISIC_0025653
ISIC_0062636
ISIC_0032499
ISIC_0034132
ISIC_0028260
ISIC_0000251
ISIC_0028056
ISIC_0058221
ISIC_0054006
ISIC_0031934
ISIC_0069262
ISIC_0068932
ISIC_0032928
ISIC_0014502_downsampled
ISIC_0025865
ISIC_0071909
ISIC_0056334
ISIC_0058724
ISIC_0031302
ISIC_0063148
ISIC_0030847
ISIC_0066719
ISIC_0065775
ISIC_0029463
ISIC_0068847
ISIC_0000475
ISIC_0013762_downsampled
ISIC_0068023
ISIC_0062709
ISIC_0067775
ISIC_0028838
ISIC_0028338
ISIC_0071386
ISIC_0029943
ISIC_0071800
ISIC_0063180
ISIC_0015293_downsampled
ISIC_0072056
ISIC_0072844
ISIC_0056118
ISIC_0008025_downsampled
ISIC_0012806_downsampled
ISIC_0030017
ISIC_0033345
ISIC_0000004
ISIC_0058177
ISIC_0068129
ISIC_0026678
ISIC_0057578
ISIC_0030582
ISIC_0068631
ISIC_0033816
ISIC_0029671
ISIC_0066795
ISIC_0065080
ISIC_0033888
ISIC_0058136
ISIC_0000136_downsampled
ISIC_0027405
ISIC_0032762
ISIC_0009962
ISIC_0069190
ISIC_0072739
ISIC_0029606
ISIC_0061921
ISIC_0033042
ISIC_0033618
ISIC_0013314_downsampled
ISIC_0024648
ISIC_0033694
ISIC_0059668
ISIC_0025847
ISIC_0064261
ISIC_0033669
ISIC_0026603
ISIC_0030134
ISIC_0028627
ISIC_0029456
ISIC_0030370
ISIC_0067161
ISIC_0032108
ISIC_0014987_downsampled
ISIC_0026594
ISIC_0059962
ISIC_0028675
ISIC_0054727
ISIC_0028778
ISIC_0071192
ISIC_0032537
ISIC_0067756
ISIC_0056303
ISIC_0070422
ISIC_0059069
ISIC_0058125
ISIC_0028373
ISIC_0012957_downsampled
ISIC_0058877
ISIC_0007557_downsampled
ISIC_0014713_downsampled
ISIC_0065307
ISIC_0070108
ISIC_0062434
ISIC_0055851
ISIC_0066907
ISIC_0025445
ISIC_0061241
ISIC_0063804
ISIC_0024532
ISIC_0065645
ISIC_0057669
ISIC_0058780
ISIC_0000489
ISIC_0025552
ISIC_0032868
ISIC_0059239
ISIC_0059214
ISIC_0010346
ISIC_0053960
ISIC_0028018
ISIC_0054510
ISIC_0060114
ISIC_0060828
ISIC_0033167
ISIC_0068448
ISIC_0059454
ISIC_0031492
ISIC_0026840
ISIC_0028358
ISIC_0068735
ISIC_0070611
ISIC_0025884
ISIC_0030483
ISIC_0031739
ISIC_0070399
ISIC_0064153
ISIC_0000156_downsampled
ISIC_0063471
ISIC_0029428
ISIC_0070003
ISIC_0027823
ISIC_0029892
ISIC_0028930
ISIC_0062352
ISIC_0001103_downsampled
ISIC_0025914
ISIC_0029887
ISIC_0062151
ISIC_0030902
ISIC_0027252
ISIC_0030355
ISIC_0032948
ISIC_0064943
ISIC_0030101
ISIC_0062819
ISIC_0026680
ISIC_0064887
ISIC_0057067
ISIC_0027581
ISIC_0007332_downsampled
ISIC_0072388
ISIC_0033122
ISIC_0033064
ISIC_0056984
ISIC_0025610
ISIC_0024810
ISIC_0064667
ISIC_0072004
ISIC_0024990
ISIC_0014929_downsampled
ISIC_0032344
ISIC_0014046_downsampled
ISIC_0056326
ISIC_0055640
ISIC_0028016
ISIC_0071488
ISIC_0033356
ISIC_0010024
ISIC_0061583
ISIC_0055133
ISIC_0032623
ISIC_0000376_downsampled
ISIC_0010070
ISIC_0032569
ISIC_0058022
ISIC_0029845
ISIC_0026089
ISIC_0028053
ISIC_0031854
ISIC_0063518
ISIC_0025026
ISIC_0062333
ISIC_0069119
ISIC_0062327
ISIC_0025406
ISIC_0000500
ISIC_0066393
ISIC_0033541
ISIC_0014786_downsampled
ISIC_0024509
ISIC_0058666
ISIC_0027519
ISIC_0028639
ISIC_0026531
ISIC_0027694
ISIC_0055987
ISIC_0033881
ISIC_0014518_downsampled
ISIC_0056533
ISIC_0071782
ISIC_0025762
ISIC_0014818_downsampled
ISIC_0028179
ISIC_0072172
ISIC_0025257
ISIC_0028398
ISIC_0065390
ISIC_0030764
ISIC_0025237
ISIC_0073207
ISIC_0027055
ISIC_0031742
ISIC_0063896
ISIC_0058105
ISIC_0024914
ISIC_0028717
ISIC_0064342
ISIC_0061372
ISIC_0056228
ISIC_0070322
ISIC_0032060
ISIC_0058851
ISIC_0059030
ISIC_0030584
ISIC_0028458
ISIC_0026289
ISIC_0012435_downsampled
ISIC_0026204
ISIC_0024977
ISIC_0024543
ISIC_0029955
ISIC_0025479
ISIC_0010320
ISIC_0054509
ISIC_0010071
ISIC_0028469
ISIC_0025898
ISIC_0025840
ISIC_0009991
ISIC_0009533_downsampled
ISIC_0031113
ISIC_0059433
ISIC_0030490
ISIC_0033141
ISIC_0029185
ISIC_0064982
ISIC_0032390
ISIC_0033723
ISIC_0071507
ISIC_0028333
ISIC_0031718
ISIC_0028092
ISIC_0027988
ISIC_0030568
ISIC_0030681
ISIC_0056902
ISIC_0034050
ISIC_0053870
ISIC_0026235
ISIC_0028522
ISIC_0068248
ISIC_0057377
ISIC_0000187
ISIC_0031592
ISIC_0005000_downsampled
ISIC_0069110
ISIC_0000199
ISIC_0030841
ISIC_0071026
ISIC_0012981_downsampled
ISIC_0065323
ISIC_0030390
ISIC_0065791
ISIC_0029921
ISIC_0015939_downsampled
ISIC_0062297
ISIC_0031083
ISIC_0033287
ISIC_0061199
ISIC_0029508
ISIC_0063181
ISIC_0014849_downsampled
ISIC_0061066
ISIC_0070808
ISIC_0014832_downsampled
ISIC_0064718
ISIC_0056304
ISIC_0028110
ISIC_0030255
ISIC_0060017
ISIC_0015993_downsampled
ISIC_0029819
ISIC_0031541
ISIC_0025976
ISIC_0026801
ISIC_0024906
ISIC_0028143
ISIC_0028041
ISIC_0025729
ISIC_0031102
ISIC_0030225
ISIC_0065436
ISIC_0028417
ISIC_0031607
ISIC_0057554
ISIC_0031696
ISIC_0026916
ISIC_0032647
ISIC_0032661
ISIC_0065192
ISIC_0028754
ISIC_0013798_downsampled
ISIC_0060869
ISIC_0009297_downsampled
ISIC_0034170
ISIC_0009914
ISIC_0027180
ISIC_0066150
ISIC_0032615
ISIC_0067758
ISIC_0034292
ISIC_0055299
ISIC_0033755
ISIC_0028753
ISIC_0054796
ISIC_0014027_downsampled
ISIC_0025323
ISIC_0058164
ISIC_0030302
ISIC_0031267
ISIC_0031755
ISIC_0005787_downsampled
ISIC_0068081
ISIC_0026735
ISIC_0028904
ISIC_0025015
ISIC_0027769
ISIC_0012453_downsampled
ISIC_0011126
ISIC_0032075
ISIC_0010042
ISIC_0071359
ISIC_0062912
ISIC_0066640
ISIC_0060441
ISIC_0015007_downsampled
ISIC_0031841
ISIC_0058448
ISIC_0028004
ISIC_0065278
ISIC_0028751
ISIC_0000122_downsampled
ISIC_0062419
ISIC_0065970
ISIC_0034188
ISIC_0027318
ISIC_0027245
ISIC_0031998
ISIC_0064867
ISIC_0059019
ISIC_0028836
ISIC_0062125
ISIC_0027244
ISIC_0025291
ISIC_0024311
ISIC_0026985
ISIC_0031433
ISIC_0028295
ISIC_0024813
ISIC_0026146
ISIC_0060376
ISIC_0027616
ISIC_0000534
ISIC_0033304
ISIC_0000001
ISIC_0028862
ISIC_0054747
ISIC_0026049
ISIC_0068305
ISIC_0054290
ISIC_0031406
ISIC_0061797
ISIC_0025774
ISIC_0059684
ISIC_0060986
ISIC_0014372_downsampled
ISIC_0000359
ISIC_0060471
ISIC_0032322
ISIC_0015078_downsampled
ISIC_0028817
ISIC_0024660
ISIC_0030550
ISIC_0025909
ISIC_0070280
ISIC_0025930
ISIC_0013132_downsampled
ISIC_0031486
ISIC_0033713
ISIC_0026279
ISIC_0026403
ISIC_0054041
ISIC_0030057
ISIC_0030157
ISIC_0031305
ISIC_0015960_downsampled
ISIC_0031128
ISIC_0029952
ISIC_0031784
ISIC_0026862
ISIC_0025809
ISIC_0060046
ISIC_0014026_downsampled
ISIC_0011101
ISIC_0031896
ISIC_0067687
ISIC_0071863
ISIC_0026400
ISIC_0056668
ISIC_0027914
ISIC_0069761
ISIC_0013599_downsampled
ISIC_0070160
ISIC_0057256
ISIC_0010850
ISIC_0030065
ISIC_0024321
ISIC_0060787
ISIC_0014090_downsampled
ISIC_0055073
ISIC_0000069
ISIC_0033586
ISIC_0028494
ISIC_0054446
ISIC_0055566
ISIC_0031370
ISIC_0029535
ISIC_0068560
ISIC_0025925
ISIC_0059353
ISIC_0053796
ISIC_0010329
ISIC_0057304
ISIC_0058812
ISIC_0033956
ISIC_0031807
ISIC_0066910
ISIC_0056339
ISIC_0053729
ISIC_0058331
ISIC_0030162
ISIC_0031432
ISIC_0033965
ISIC_0057396
ISIC_0062616
ISIC_0027056
ISIC_0026191
ISIC_0024354
ISIC_0013114_downsampled
ISIC_0067511
ISIC_0010496
ISIC_0026012
ISIC_0026304
ISIC_0028544
ISIC_0064860
ISIC_0026747
ISIC_0066003
ISIC_0025236
ISIC_0000447_downsampled
ISIC_0034222
ISIC_0025125
ISIC_0073251
ISIC_0027605
ISIC_0027501
ISIC_0055310
ISIC_0011214
ISIC_0032986
ISIC_0013565_downsampled
ISIC_0027939
ISIC_0032261
ISIC_0009941
ISIC_0027866
ISIC_0055872
ISIC_0032177
ISIC_0000162
ISIC_0034262
ISIC_0066116
ISIC_0029086
ISIC_0009938
ISIC_0009967
ISIC_0054664
ISIC_0011393
ISIC_0029319
ISIC_0031561
ISIC_0013109_downsampled
ISIC_0010488
ISIC_0027147
ISIC_0071261
ISIC_0031051
ISIC_0054270
ISIC_0063133
ISIC_0030739
ISIC_0029445
ISIC_0056583
ISIC_0028453
ISIC_0054248
ISIC_0025229
ISIC_0057725
ISIC_0026075
ISIC_0053884
ISIC_0056923
ISIC_0002093_downsampled
ISIC_0027313
ISIC_0029465
ISIC_0030333
ISIC_0024658
ISIC_0012233_downsampled
ISIC_0032564
ISIC_0034275
ISIC_0071523
ISIC_0026823
ISIC_0031939
ISIC_0029397
ISIC_0027384
ISIC_0031129
ISIC_0025489
ISIC_0067805
ISIC_0059812
ISIC_0065823
ISIC_0032034
ISIC_0071989
ISIC_0031473
ISIC_0012683_downsampled
ISIC_0028265
ISIC_0015119_downsampled
ISIC_0030506
ISIC_0065058
ISIC_0025750
ISIC_0033343
ISIC_0027755
ISIC_0026689
ISIC_0014952_downsampled
ISIC_0066383
ISIC_0063266
ISIC_0070208
ISIC_0030694
ISIC_0024864
ISIC_0054151
ISIC_0032847
ISIC_0025574
ISIC_0014937_downsampled
ISIC_0072802
ISIC_0031563
ISIC_0028968
ISIC_0066589
ISIC_0031148
ISIC_0014430_downsampled
ISIC_0059416
ISIC_0010092
ISIC_0027863
ISIC_0000350
ISIC_0012222_downsampled
ISIC_0026897
ISIC_0013275_downsampled
ISIC_0024960
ISIC_0024308
ISIC_0057556
ISIC_0026470
ISIC_0025259
ISIC_0032726
ISIC_0060324
ISIC_0024514
ISIC_0060589
ISIC_0016063_downsampled
ISIC_0026098
ISIC_0000075
ISIC_0064837
ISIC_0026838
ISIC_0012725_downsampled
ISIC_0010020
ISIC_0000384_downsampled
ISIC_0072363
ISIC_0000436_downsampled
ISIC_0010319
ISIC_0055887
ISIC_0032989
ISIC_0033290
ISIC_0072594
ISIC_0000300
ISIC_0032896
ISIC_0060526
ISIC_0029046
ISIC_0065057
ISIC_0014336_downsampled
ISIC_0057015
ISIC_0028057
ISIC_0029703
ISIC_0015989_downsampled
ISIC_0027289
ISIC_0014480_downsampled
ISIC_0072346
ISIC_0030937
ISIC_0000546
ISIC_0031837
ISIC_0030623
ISIC_0030968
ISIC_0068677
ISIC_0025360
ISIC_0033016
ISIC_0054826
ISIC_0028203
ISIC_0054364
ISIC_0068341
ISIC_0012099_downsampled
ISIC_0029620
ISIC_0063470
ISIC_0060785
ISIC_0027947
ISIC_0024353
ISIC_0030334
ISIC_0014765_downsampled
ISIC_0072773
ISIC_0055669
ISIC_0061713
ISIC_0027724
ISIC_0025224
ISIC_0065889
ISIC_0024999
ISIC_0025334
ISIC_0061025
ISIC_0070415
ISIC_0065248
ISIC_0032999
ISIC_0068646
ISIC_0033232
ISIC_0013982_downsampled
ISIC_0024808
ISIC_0001181_downsampled
ISIC_0000315
ISIC_0070892
ISIC_0057155
ISIC_0053636
ISIC_0027220
ISIC_0066153
ISIC_0055866
ISIC_0029395
ISIC_0034312
ISIC_0055705
ISIC_0072627
ISIC_0025892
ISIC_0025367
ISIC_0070229
ISIC_0057881
ISIC_0015625_downsampled
ISIC_0070111
ISIC_0068692
ISIC_0009921
ISIC_0032758
ISIC_0067102
ISIC_0070765
ISIC_0072424
ISIC_0033698
ISIC_0054385
ISIC_0030534
ISIC_0070118
ISIC_0010848
ISIC_0054382
ISIC_0066325
ISIC_0054700
ISIC_0054277
ISIC_0011177
ISIC_0024987
ISIC_0057713
ISIC_0071693
ISIC_0031124
ISIC_0069549
ISIC_0014771_downsampled
ISIC_0054166
ISIC_0059024
ISIC_0062162
ISIC_0064186
ISIC_0030251
ISIC_0028873
ISIC_0061265
ISIC_0033706
ISIC_0028022
ISIC_0029670
ISIC_0027924
ISIC_0064240
ISIC_0011402
ISIC_0032855
ISIC_0032980
ISIC_0030585
ISIC_0012092_downsampled
ISIC_0073101
ISIC_0033830
ISIC_0026017
ISIC_0028366
ISIC_0071374
ISIC_0070133
ISIC_0014498_downsampled
ISIC_0055139
ISIC_0031030
ISIC_0026305
ISIC_0073119
ISIC_0059661
ISIC_0024506
ISIC_0030443
ISIC_0072215
ISIC_0061846
ISIC_0013946_downsampled
ISIC_0030775
ISIC_0030003
ISIC_0069051
ISIC_0068155
ISIC_0063289
ISIC_0065820
ISIC_0029271
ISIC_0033963
ISIC_0033071
ISIC_0009917
ISIC_0034213
ISIC_0056930
ISIC_0029171
ISIC_0028933
ISIC_0028171
ISIC_0028415
ISIC_0012137_downsampled
ISIC_0024719
ISIC_0055335
ISIC_0012191_downsampled
ISIC_0058587
ISIC_0072080
ISIC_0012674_downsampled
ISIC_0027530
ISIC_0029163
ISIC_0034314
ISIC_0024972
ISIC_0060042
ISIC_0024397
ISIC_0058429
ISIC_0071316
ISIC_0070940
ISIC_0026081
ISIC_0064304
ISIC_0056391
ISIC_0054777
ISIC_0062960
ISIC_0014696_downsampled
ISIC_0027067
ISIC_0032278
ISIC_0029994
ISIC_0013356_downsampled
ISIC_0026535
ISIC_0071666
ISIC_0032101
ISIC_0013845_downsampled
ISIC_0031139
ISIC_0060667
ISIC_0067655
ISIC_0061236
ISIC_0014545_downsampled
ISIC_0034032
ISIC_0024628
ISIC_0010180
ISIC_0025195
ISIC_0034141
ISIC_0031963
ISIC_0055907
ISIC_0010094
ISIC_0028161
ISIC_0014911_downsampled
ISIC_0026328
ISIC_0025782
ISIC_0025446
ISIC_0066412
ISIC_0015208_downsampled
ISIC_0001106_downsampled
ISIC_0072799
ISIC_0030407
ISIC_0055464
ISIC_0068200
ISIC_0031966
ISIC_0072408
ISIC_0026518
ISIC_0000172
ISIC_0057440
ISIC_0058099
ISIC_0064341
ISIC_0056819
ISIC_0031679
ISIC_0055840
ISIC_0033380
ISIC_0060930
ISIC_0065458
ISIC_0011383
ISIC_0028081
ISIC_0029154
ISIC_0056397
ISIC_0067969
ISIC_0071842
ISIC_0054933
ISIC_0034111
ISIC_0071648
ISIC_0064660
ISIC_0014181_downsampled
ISIC_0062705
ISIC_0032011
ISIC_0015256_downsampled
ISIC_0032255
ISIC_0033087
ISIC_0066025
ISIC_0029808
ISIC_0058197
ISIC_0057496
ISIC_0012281_downsampled
ISIC_0013457_downsampled
ISIC_0069494
ISIC_0031081
ISIC_0060213
ISIC_0070903
ISIC_0024310
ISIC_0067126
ISIC_0067461
ISIC_0026302
ISIC_0032126
ISIC_0030733
ISIC_0069908
ISIC_0058830
ISIC_0028172
ISIC_0025134
ISIC_0028501
ISIC_0000326
ISIC_0030178
ISIC_0027785
ISIC_0030676
ISIC_0066440
ISIC_0007087_downsampled
ISIC_0063611
ISIC_0067012
ISIC_0069274
ISIC_0031069
ISIC_0031503
ISIC_0029893
ISIC_0056439
ISIC_0032367
ISIC_0027072
ISIC_0033469
ISIC_0027181
ISIC_0072542
ISIC_0027143
ISIC_0030166
ISIC_0068210
ISIC_0028519
ISIC_0060883
ISIC_0032205
ISIC_0030881
ISIC_0069859
ISIC_0034060
ISIC_0029772
ISIC_0013738_downsampled
ISIC_0028597
ISIC_0013865_downsampled
ISIC_0068259
ISIC_0027156
ISIC_0055066
ISIC_0029652
ISIC_0011306
ISIC_0067914
ISIC_0057591
ISIC_0033334
ISIC_0024410
ISIC_0034171
ISIC_0062407
ISIC_0063544
ISIC_0014822_downsampled
ISIC_0057178
ISIC_0030967
ISIC_0059382
ISIC_0031474
ISIC_0032603
ISIC_0009884
ISIC_0056112
ISIC_0027510
ISIC_0056710
ISIC_0028152
ISIC_0058426
ISIC_0028907
ISIC_0056019
ISIC_0026509
ISIC_0072374
ISIC_0026883
ISIC_0027214
ISIC_0065218
ISIC_0071674
ISIC_0057996
ISIC_0060289
ISIC_0053915
ISIC_0056022
ISIC_0033653
ISIC_0028691
ISIC_0033918
ISIC_0031184
ISIC_0034073
ISIC_0067031
ISIC_0066844
ISIC_0013395_downsampled
ISIC_0033489
ISIC_0070317
ISIC_0032405
ISIC_0061940
ISIC_0028257
ISIC_0069347
ISIC_0056316
ISIC_0026956
ISIC_0067612
ISIC_0009899
ISIC_0033213
ISIC_0058801
ISIC_0033975
ISIC_0067269
ISIC_0032509
ISIC_0030650
ISIC_0028140
ISIC_0028921
ISIC_0054572
ISIC_0031077
ISIC_0029720
ISIC_0059274
ISIC_0025962
ISIC_0032930
ISIC_0033922
ISIC_0026705
ISIC_0014185_downsampled
ISIC_0069167
ISIC_0001163_downsampled
ISIC_0065672
ISIC_0067603
ISIC_0069969
ISIC_0060459
ISIC_0033138
ISIC_0031303
ISIC_0064360
ISIC_0054527
ISIC_0032093
ISIC_0068627
ISIC_0059041
ISIC_0065372
ISIC_0072586
ISIC_0000369
ISIC_0031116
ISIC_0072690
ISIC_0000043_downsampled
ISIC_0028262
ISIC_0028182
ISIC_0029935
ISIC_0034206
ISIC_0029530
ISIC_0011131
ISIC_0067751
ISIC_0013606_downsampled
ISIC_0013244_downsampled
ISIC_0025671
ISIC_0027514
ISIC_0033081
ISIC_0013572_downsampled
ISIC_0027687
ISIC_0015330_downsampled
ISIC_0054846
ISIC_0060148
ISIC_0072587
ISIC_0024862
ISIC_0025635
ISIC_0029733
ISIC_0000035_downsampled
ISIC_0011084
ISIC_0058012
ISIC_0025821
ISIC_0026651
ISIC_0060718
ISIC_0072777
ISIC_0063234
ISIC_0000434_downsampled
ISIC_0024918
ISIC_0025854
ISIC_0053760
ISIC_0025263
ISIC_0028870
ISIC_0033014
ISIC_0010493
ISIC_0009919
ISIC_0026059
ISIC_0011165
ISIC_0030639
ISIC_0033086
ISIC_0071410
ISIC_0069750
ISIC_0024777
ISIC_0028924
ISIC_0063764
ISIC_0014327_downsampled
ISIC_0026890
ISIC_0056966
ISIC_0066203
ISIC_0055695
ISIC_0000061_downsampled
ISIC_0032563
ISIC_0063990
ISIC_0066728
ISIC_0014922_downsampled
ISIC_0028225
ISIC_0057729
ISIC_0054756
ISIC_0069530
ISIC_0061632
ISIC_0055691
ISIC_0065969
ISIC_0059762
ISIC_0029095
ISIC_0063642
ISIC_0031822
ISIC_0013639_downsampled
ISIC_0027391
ISIC_0029983
ISIC_0025998
ISIC_0032402
ISIC_0063212
ISIC_0067242
ISIC_0062471
ISIC_0063364
ISIC_0029136
ISIC_0072997
ISIC_0028626
ISIC_0071391
ISIC_0024820
ISIC_0062809
ISIC_0057754
ISIC_0015146_downsampled
ISIC_0028554
ISIC_0030668
ISIC_0000112_downsampled
ISIC_0026151
ISIC_0028942
ISIC_0067699
ISIC_0066739
ISIC_0068130
ISIC_0011114
ISIC_0000010
ISIC_0025225
ISIC_0070774
ISIC_0058980
ISIC_0064448
ISIC_0068961
ISIC_0032308
ISIC_0000333
ISIC_0030360
ISIC_0058063
ISIC_0059824
ISIC_0064561
ISIC_0071467
ISIC_0069296
ISIC_0029510
ISIC_0063723
ISIC_0056041
ISIC_0026550
ISIC_0073138
ISIC_0025156
ISIC_0054167
ISIC_0065111
ISIC_0030338
ISIC_0055167
ISIC_0056660
ISIC_0033353
ISIC_0025234
ISIC_0059404
ISIC_0058627
ISIC_0014325_downsampled
ISIC_0000482
ISIC_0026547
ISIC_0033559
ISIC_0012756_downsampled
ISIC_0031027
ISIC_0012735_downsampled
ISIC_0062589
ISIC_0065980
ISIC_0027565
ISIC_0068925
ISIC_0027576
ISIC_0013998_downsampled
ISIC_0031310
ISIC_0057892
ISIC_0009940
ISIC_0009911
ISIC_0032112
ISIC_0012961_downsampled
ISIC_0032147
ISIC_0068413
ISIC_0030379
ISIC_0024642
ISIC_0033724
ISIC_0059291
ISIC_0054184
ISIC_0061183
ISIC_0072196
ISIC_0012879_downsampled
ISIC_0057247
ISIC_0032739
ISIC_0068180
ISIC_0070465
ISIC_0053485
ISIC_0028581
ISIC_0055461
ISIC_0015089_downsampled
ISIC_0026608
ISIC_0029378
ISIC_0062649
ISIC_0053851
ISIC_0014438_downsampled
ISIC_0005564_downsampled
ISIC_0072648
ISIC_0033935
ISIC_0061975
ISIC_0013888_downsampled
ISIC_0011121
ISIC_0015030_downsampled
ISIC_0064804
ISIC_0012878_downsampled
ISIC_0062456
ISIC_0033377
ISIC_0030025
ISIC_0056739
ISIC_0028199
ISIC_0053554
ISIC_0026207
ISIC_0055465
ISIC_0071132
ISIC_0031583
ISIC_0071797
ISIC_0031667
ISIC_0065182
ISIC_0024655
ISIC_0068711
ISIC_0067294
ISIC_0055213
ISIC_0060511
ISIC_0034152
ISIC_0025766
ISIC_0069373
ISIC_0029008
ISIC_0027834
ISIC_0066454
ISIC_0053557
ISIC_0064666
ISIC_0025828
ISIC_0030654
ISIC_0059129
ISIC_0061710
ISIC_0060946
ISIC_0033920
ISIC_0066921
ISIC_0029502
ISIC_0032265
ISIC_0000533
ISIC_0059082
ISIC_0033993
ISIC_0013120_downsampled
ISIC_0026686
ISIC_0027285
ISIC_0031553
ISIC_0056635
ISIC_0015949_downsampled
ISIC_0065283
ISIC_0031864
ISIC_0059112
ISIC_0059993
ISIC_0072333
ISIC_0059245
ISIC_0071168
ISIC_0062088
ISIC_0025757
ISIC_0031533
ISIC_0065247
ISIC_0026772
ISIC_0070130
ISIC_0031666
ISIC_0027273
ISIC_0027658
ISIC_0070419
ISIC_0030210
ISIC_0012551_downsampled
ISIC_0060403
ISIC_0061716
ISIC_0055731
ISIC_0029511
ISIC_0059674
ISIC_0060768
ISIC_0029269
ISIC_0013740_downsampled
ISIC_0058713
ISIC_0015614_downsampled
ISIC_0070009
ISIC_0013390_downsampled
ISIC_0062778
ISIC_0063793
ISIC_0012159_downsampled
ISIC_0056577
ISIC_0034287
ISIC_0027508
ISIC_0024546
ISIC_0061111
ISIC_0064853
ISIC_0057744
ISIC_0073146
ISIC_0011140
ISIC_0069381
ISIC_0024568
ISIC_0034092
ISIC_0072314
ISIC_0072136
ISIC_0032010
ISIC_0063377
ISIC_0071232
ISIC_0030484
ISIC_0061742
ISIC_0013010_downsampled
ISIC_0065529
ISIC_0008406_downsampled
ISIC_0058922
ISIC_0066659
ISIC_0032892
ISIC_0063937
ISIC_0067798
ISIC_0067259
ISIC_0055061
ISIC_0013867_downsampled
ISIC_0068736
ISIC_0029723
ISIC_0024449
ISIC_0032067
ISIC_0030975
ISIC_0029459
ISIC_0073043
ISIC_0030479
ISIC_0030220
ISIC_0026209
ISIC_0059766
ISIC_0010174
ISIC_0033315
ISIC_0033153
ISIC_0024724
ISIC_0060817
ISIC_0025288
ISIC_0059294
ISIC_0028491
ISIC_0072454
ISIC_0011100
ISIC_0028256
ISIC_0053981
ISIC_0072125
ISIC_0029419
ISIC_0033670
ISIC_0029272
ISIC_0015937_downsampled
ISIC_0031385
ISIC_0065184
ISIC_0070927
ISIC_0032552
ISIC_0065677
ISIC_0027633
ISIC_0068907
ISIC_0059278
ISIC_0029804
ISIC_0032190
ISIC_0026160
ISIC_0012777_downsampled
ISIC_0058057
ISIC_0068661
ISIC_0032419
ISIC_0033848
ISIC_0027398
ISIC_0030961
ISIC_0057252
ISIC_0071725
ISIC_0000347
ISIC_0062639
ISIC_0013403_downsampled
ISIC_0026882
ISIC_0027235
ISIC_0001126_downsampled
ISIC_0029484
ISIC_0031111
ISIC_0056664
ISIC_0034017
ISIC_0030909
ISIC_0056757
ISIC_0061932
ISIC_0060340
ISIC_0068595
ISIC_0032144
ISIC_0029554
ISIC_0028273
ISIC_0027119
ISIC_0025593
ISIC_0054741
ISIC_0027732
ISIC_0024870
ISIC_0054885
ISIC_0059506
ISIC_0033383
ISIC_0055057
ISIC_0015638_downsampled
ISIC_0026515
ISIC_0000529_downsampled
ISIC_0033834
ISIC_0070679
ISIC_0012311_downsampled
ISIC_0071470
ISIC_0031383
ISIC_0000316
ISIC_0071208
ISIC_0056540
ISIC_0002885_downsampled
ISIC_0053710
ISIC_0055620
ISIC_0028119
ISIC_0029571
ISIC_0033132
ISIC_0011144
ISIC_0027999
ISIC_0012538_downsampled
ISIC_0000361
ISIC_0054350
ISIC_0069481
ISIC_0027052
ISIC_0063881
ISIC_0055184
ISIC_0064541
ISIC_0029990
ISIC_0066888
ISIC_0059253
ISIC_0013310_downsampled
ISIC_0029299
ISIC_0056771
ISIC_0009981
ISIC_0028721
ISIC_0064782
ISIC_0000509
ISIC_0027900
ISIC_0029516
ISIC_0029174
ISIC_0024652
ISIC_0026598
ISIC_0000465
ISIC_0012298_downsampled
ISIC_0027752
ISIC_0032528
ISIC_0024668
ISIC_0011397
ISIC_0026168
ISIC_0059044
ISIC_0029868
ISIC_0071897
ISIC_0025649
ISIC_0061223
ISIC_0059407
ISIC_0029140
ISIC_0015946_downsampled
ISIC_0026199
ISIC_0065229
ISIC_0027014
ISIC_0028387
ISIC_0032710
ISIC_0062446
ISIC_0031948
ISIC_0014661_downsampled
ISIC_0014768_downsampled
ISIC_0026220
ISIC_0029254
ISIC_0029478
ISIC_0031516
ISIC_0029693
ISIC_0069511
ISIC_0072938
ISIC_0012715_downsampled
ISIC_0000123_downsampled
ISIC_0014044_downsampled
ISIC_0072194
ISIC_0015016_downsampled
ISIC_0029743
ISIC_0026706
ISIC_0030543
ISIC_0065635
ISIC_0030082
ISIC_0031571
ISIC_0032628
ISIC_0032956
ISIC_0000121_downsampled
ISIC_0028658
ISIC_0066949
ISIC_0029145
ISIC_0065206
ISIC_0061911
ISIC_0000370
ISIC_0011385
ISIC_0056543
ISIC_0030899
ISIC_0014974_downsampled
ISIC_0055404
ISIC_0066636
ISIC_0028883
ISIC_0032965
ISIC_0028055
ISIC_0000442_downsampled
ISIC_0067927
ISIC_0067243
ISIC_0067178
ISIC_0068718
ISIC_0029749
ISIC_0067686
ISIC_0012151_downsampled
ISIC_0030979
ISIC_0069992
ISIC_0056496
ISIC_0032616
ISIC_0011353
ISIC_0068673
ISIC_0062155
ISIC_0055759
ISIC_0060955
ISIC_0026035
ISIC_0060091
ISIC_0071826
ISIC_0068623
ISIC_0069097
ISIC_0057924
ISIC_0032736
ISIC_0031821
ISIC_0028207
ISIC_0024887
ISIC_0028175
ISIC_0012653_downsampled
ISIC_0033428
ISIC_0072078
ISIC_0071001
ISIC_0065287
ISIC_0032467
ISIC_0069918
ISIC_0028559
ISIC_0032995
ISIC_0028898
ISIC_0027487
ISIC_0033940
ISIC_0032053
ISIC_0024589
ISIC_0066792
ISIC_0059807
ISIC_0024796
ISIC_0069395
ISIC_0029738
ISIC_0054528
ISIC_0010590
ISIC_0056799
ISIC_0000044_downsampled
ISIC_0029621
ISIC_0061079
ISIC_0024834
ISIC_0029688
ISIC_0029886
ISIC_0065506
ISIC_0072504
ISIC_0063574
ISIC_0054622
ISIC_0031915
ISIC_0000382_downsampled
ISIC_0059276
ISIC_0030839
ISIC_0030633
ISIC_0002353_downsampled
ISIC_0053774
ISIC_0067930
ISIC_0010863
ISIC_0029916
ISIC_0010060
ISIC_0071808
ISIC_0029085
ISIC_0056604
ISIC_0025149
ISIC_0025112
ISIC_0029473
ISIC_0030401
ISIC_0001385_downsampled
ISIC_0006326_downsampled
ISIC_0064368
ISIC_0025688
ISIC_0028713
ISIC_0025121
ISIC_0025422
ISIC_0058493
ISIC_0031816
ISIC_0025438
ISIC_0009972
ISIC_0028284
ISIC_0024785
ISIC_0032674
ISIC_0071042
ISIC_0031046
ISIC_0053804
ISIC_0030776
ISIC_0014299_downsampled
ISIC_0028191
ISIC_0029639
ISIC_0027368
ISIC_0026480
ISIC_0028974
ISIC_0033612
ISIC_0055820
ISIC_0025714
ISIC_0028744
ISIC_0024625
ISIC_0014163_downsampled
ISIC_0066756
ISIC_0030103
ISIC_0072099
ISIC_0066111
ISIC_0064062
ISIC_0011230
ISIC_0032711
ISIC_0058617
ISIC_0030144
ISIC_0029173
ISIC_0030117
ISIC_0063207
ISIC_0072557
ISIC_0027460
ISIC_0030497
ISIC_0025501
ISIC_0053947
ISIC_0057550
ISIC_0031547
ISIC_0026384
ISIC_0070308
ISIC_0071558
ISIC_0056600
ISIC_0014915_downsampled
ISIC_0062693
ISIC_0027602
ISIC_0033746
ISIC_0059604
ISIC_0031757
ISIC_0063102
ISIC_0060919
ISIC_0026561
ISIC_0067430
ISIC_0060544
ISIC_0063853
ISIC_0024951
ISIC_0032434
ISIC_0031395
ISIC_0030202
ISIC_0069753
ISIC_0012235_downsampled
ISIC_0031075
ISIC_0030108
ISIC_0034277
ISIC_0063921
ISIC_0025498
ISIC_0067970
ISIC_0008541_downsampled
ISIC_0033430
ISIC_0033423
ISIC_0068861
ISIC_0026021
ISIC_0024886
ISIC_0032153
ISIC_0060956
ISIC_0057611
ISIC_0033435
ISIC_0029495
ISIC_0028853
ISIC_0024430
ISIC_0067463
ISIC_0060504
ISIC_0031617
ISIC_0030864
ISIC_0025359
ISIC_0033125
ISIC_0031323
ISIC_0028929
ISIC_0029846
ISIC_0054541
ISIC_0067843
ISIC_0054090
ISIC_0025290
ISIC_0069633
ISIC_0058546
ISIC_0027441
ISIC_0010460
ISIC_0005639_downsampled
ISIC_0064572
ISIC_0067390
ISIC_0061880
ISIC_0029896
ISIC_0065208
ISIC_0070850
ISIC_0060495
ISIC_0033439
ISIC_0032584
ISIC_0033028
ISIC_0056185
ISIC_0025527
ISIC_0066330
ISIC_0024980
ISIC_0029383
ISIC_0066067
ISIC_0027251
ISIC_0034013
ISIC_0010553
ISIC_0067672
ISIC_0061796
ISIC_0011382
ISIC_0026584
ISIC_0058251
ISIC_0008347_downsampled
ISIC_0027233
ISIC_0068252
ISIC_0026237
ISIC_0054715
ISIC_0068740
ISIC_0033330
ISIC_0057462
ISIC_0028221
ISIC_0061474
ISIC_0059597
ISIC_0057381
ISIC_0031942
ISIC_0067205
ISIC_0062898
ISIC_0053603
ISIC_0031179
ISIC_0029766
ISIC_0054039
ISIC_0069542
ISIC_0011338
ISIC_0015998_downsampled
ISIC_0025410
ISIC_0027395
ISIC_0012360_downsampled
ISIC_0068456
ISIC_0071913
ISIC_0028352
ISIC_0059711
ISIC_0030557
ISIC_0033530
ISIC_0013690_downsampled
ISIC_0055922
ISIC_0053617
ISIC_0032476
ISIC_0010588
ISIC_0057737
ISIC_0071551
ISIC_0014004_downsampled
ISIC_0033708
ISIC_0072133
ISIC_0027250
ISIC_0072796
ISIC_0064961
ISIC_0030131
ISIC_0061612
ISIC_0029960
ISIC_0029018
ISIC_0028282
ISIC_0029875
ISIC_0015056_downsampled
ISIC_0055599
ISIC_0061837
ISIC_0033403
ISIC_0028029
ISIC_0000263
ISIC_0062357
ISIC_0026604
ISIC_0029584
ISIC_0025590
ISIC_0056400
ISIC_0025474
ISIC_0065019
ISIC_0056490
ISIC_0000020_downsampled
ISIC_0063589
ISIC_0010257
ISIC_0067513
ISIC_0028428
ISIC_0062389
ISIC_0014667_downsampled
ISIC_0030515
ISIC_0057544
ISIC_0057969
ISIC_0053505
ISIC_0054901
ISIC_0024929
ISIC_0031736
ISIC_0054274
ISIC_0060502
ISIC_0025528
ISIC_0062115
ISIC_0029622
ISIC_0062633
ISIC_0058746
ISIC_0032149
ISIC_0028537
ISIC_0011390
ISIC_0031826
ISIC_0030149
ISIC_0025933
ISIC_0058642
ISIC_0054850
ISIC_0000157
ISIC_0072687
ISIC_0015136_downsampled
ISIC_0031230
ISIC_0026933
ISIC_0070182
ISIC_0055081
ISIC_0067985
ISIC_0033644
ISIC_0026437
ISIC_0016050_downsampled
ISIC_0033501
ISIC_0063493
ISIC_0063742
ISIC_0013970_downsampled
ISIC_0015118_downsampled
ISIC_0056708
ISIC_0031867
ISIC_0025241
ISIC_0065580
ISIC_0028114
ISIC_0025100
ISIC_0070864
ISIC_0054749
ISIC_0028212
[truncated: 11,843 more rows]
