# Supplementary material for: AI outperformed every dermatologist in dermoscopic melanoma diagnosis, using an optimized deep-CNN architecture with custom mini-batch logic and loss function
Source: Sci Rep. 2021 Sep 1;11:17485. doi: 10.1038/s41598-021-96707-8 (PMC8410796; doi:10.1038/s41598-021-96707-8)
Supplement: Supplementary file 3 — Supplementary Information 3. [file 41598_2021_96707_MOESM3_ESM.csv]

id
ISIC_0024950
ISIC_0061082
ISIC_0070077
ISIC_0009912
ISIC_0028243
ISIC_0016061_downsampled
ISIC_0032520
ISIC_0055534
ISIC_0029421
ISIC_0031800
ISIC_0029385
ISIC_0066444
ISIC_0055984
ISIC_0072371
ISIC_0032934
ISIC_0070180
ISIC_0059481
ISIC_0025355
ISIC_0031493
ISIC_0000046_downsampled
ISIC_0026722
ISIC_0013595_downsampled
ISIC_0026367
ISIC_0068927
ISIC_0072164
ISIC_0061219
ISIC_0013184_downsampled
ISIC_0028202
ISIC_0031244
ISIC_0030326
ISIC_0064455
ISIC_0026964
ISIC_0059229
ISIC_0061732
ISIC_0055535
ISIC_0000038_downsampled
ISIC_0064576
ISIC_0030277
ISIC_0058070
ISIC_0024458
ISIC_0027307
ISIC_0025364
ISIC_0029885
ISIC_0024378
ISIC_0056085
ISIC_0032770
ISIC_0030043
ISIC_0027033
ISIC_0028219
ISIC_0033968
ISIC_0031870
ISIC_0069095
ISIC_0066742
ISIC_0030296
ISIC_0030903
ISIC_0034239
ISIC_0029946
ISIC_0058585
ISIC_0072241
ISIC_0024538
ISIC_0026712
ISIC_0060375
ISIC_0031959
ISIC_0006940_downsampled
ISIC_0070169
ISIC_0068179
ISIC_0024805
ISIC_0025416
ISIC_0011361
ISIC_0034100
ISIC_0029197
ISIC_0027353
ISIC_0064120
ISIC_0013961_downsampled
ISIC_0025045
ISIC_0032411
ISIC_0033901
ISIC_0073136
ISIC_0069821
ISIC_0030597
ISIC_0010860
ISIC_0000029_downsampled
ISIC_0072418
ISIC_0014253_downsampled
ISIC_0025232
ISIC_0058794
ISIC_0068658
ISIC_0066283
ISIC_0028633
ISIC_0031760
ISIC_0029716
ISIC_0029351
ISIC_0009936
ISIC_0027443
ISIC_0063072
ISIC_0032872
ISIC_0027186
ISIC_0067873
ISIC_0070747
ISIC_0058747
ISIC_0026516
ISIC_0054330
ISIC_0028665
ISIC_0058652
ISIC_0028771
ISIC_0032464
ISIC_0031066
ISIC_0000224
ISIC_0054663
ISIC_0012949_downsampled
ISIC_0010574
ISIC_0057153
ISIC_0061606
ISIC_0063191
ISIC_0054891
ISIC_0015204_downsampled
ISIC_0028442
ISIC_0027170
ISIC_0026173
ISIC_0062077
ISIC_0031535
ISIC_0033109
ISIC_0030922
ISIC_0027361
ISIC_0071652
ISIC_0072774
ISIC_0000211
ISIC_0015631_downsampled
ISIC_0029124
ISIC_0058694
ISIC_0031028
ISIC_0024357
ISIC_0029717
ISIC_0032430
ISIC_0061838
ISIC_0032957
ISIC_0025017
ISIC_0033047
ISIC_0070469
ISIC_0061253
ISIC_0065593
ISIC_0034144
ISIC_0032595
ISIC_0030802
ISIC_0064417
ISIC_0014826_downsampled
ISIC_0033683
ISIC_0028874
ISIC_0027933
ISIC_0066378
ISIC_0054683
ISIC_0015978_downsampled
ISIC_0054800
ISIC_0065254
ISIC_0064845
ISIC_0025595
ISIC_0025514
ISIC_0025532
ISIC_0013530_downsampled
ISIC_0026581
ISIC_0028326
ISIC_0058465
ISIC_0028935
ISIC_0025382
ISIC_0025706
ISIC_0026502
ISIC_0025072
ISIC_0014803_downsampled
ISIC_0024674
ISIC_0057215
ISIC_0029512
ISIC_0032452
ISIC_0014151_downsampled
ISIC_0066397
ISIC_0032080
ISIC_0062301
ISIC_0027206
ISIC_0056344
ISIC_0055931
ISIC_0064266
ISIC_0010847
ISIC_0029711
ISIC_0062200
ISIC_0064058
ISIC_0057859
ISIC_0068511
ISIC_0025981
ISIC_0070336
ISIC_0071947
ISIC_0000140_downsampled
ISIC_0015390_downsampled
ISIC_0030951
ISIC_0064319
ISIC_0063906
ISIC_0057150
ISIC_0014171_downsampled
ISIC_0001242_downsampled
ISIC_0061029
ISIC_0028317
ISIC_0033485
ISIC_0029475
ISIC_0028010
ISIC_0068798
ISIC_0011348
ISIC_0029432
ISIC_0010010
ISIC_0064108
ISIC_0070509
ISIC_0027548
ISIC_0014763_downsampled
ISIC_0024715
ISIC_0031573
ISIC_0013777_downsampled
ISIC_0062037
ISIC_0066970
ISIC_0031603
ISIC_0010051
ISIC_0069990
ISIC_0031545
ISIC_0068100
ISIC_0061566
ISIC_0012803_downsampled
ISIC_0000360
ISIC_0065261
ISIC_0013229_downsampled
ISIC_0027987
ISIC_0060443
ISIC_0009252_downsampled
ISIC_0011298
ISIC_0031608
ISIC_0016062_downsampled
ISIC_0015987_downsampled
ISIC_0062144
ISIC_0002206_downsampled
ISIC_0028576
ISIC_0054258
ISIC_0032861
ISIC_0060064
ISIC_0053691
ISIC_0033242
ISIC_0011292
ISIC_0024541
ISIC_0028986
ISIC_0061407
ISIC_0057083
ISIC_0013936_downsampled
ISIC_0056210
ISIC_0059436
ISIC_0000226
ISIC_0055949
ISIC_0012676_downsampled
ISIC_0014809_downsampled
ISIC_0063318
ISIC_0066567
ISIC_0056790
ISIC_0065587
ISIC_0065847
ISIC_0028075
ISIC_0055733
ISIC_0060012
ISIC_0055546
ISIC_0064116
ISIC_0000278
ISIC_0054608
ISIC_0055892
ISIC_0029981
ISIC_0066868
ISIC_0057371
ISIC_0060506
ISIC_0032587
ISIC_0032017
ISIC_0030617
ISIC_0072858
ISIC_0067176
ISIC_0025941
ISIC_0026856
ISIC_0015953_downsampled
ISIC_0029056
ISIC_0070629
ISIC_0027567
ISIC_0066405
ISIC_0014186_downsampled
ISIC_0000247
ISIC_0067689
ISIC_0000349
ISIC_0070065
ISIC_0003582_downsampled
ISIC_0056638
ISIC_0068084
ISIC_0033632
ISIC_0029403
ISIC_0066019
ISIC_0028683
ISIC_0029310
ISIC_0000425_downsampled
ISIC_0062511
ISIC_0027540
ISIC_0072011
ISIC_0033288
ISIC_0032646
ISIC_0032258
ISIC_0025261
ISIC_0033906
ISIC_0033247
ISIC_0056924
ISIC_0029114
ISIC_0066532
ISIC_0059418
ISIC_0060099
ISIC_0025252
ISIC_0072179
ISIC_0025683
ISIC_0029953
ISIC_0060924
ISIC_0007344_downsampled
ISIC_0032035
ISIC_0032268
ISIC_0065133
ISIC_0027407
ISIC_0060468
ISIC_0025065
ISIC_0058210
ISIC_0015180_downsampled
ISIC_0066200
ISIC_0011324
ISIC_0068814
ISIC_0032386
ISIC_0060864
ISIC_0028918
ISIC_0068425
ISIC_0068414
ISIC_0054600
ISIC_0033166
ISIC_0069288
ISIC_0058367
ISIC_0054054
ISIC_0027272
ISIC_0066690
ISIC_0028767
ISIC_0013702_downsampled
ISIC_0065987
ISIC_0030546
ISIC_0056472
ISIC_0015050_downsampled
ISIC_0026112
ISIC_0058676
ISIC_0064265
ISIC_0061558
ISIC_0031771
ISIC_0025597
ISIC_0068829
ISIC_0070380
ISIC_0000148_downsampled
ISIC_0056466
ISIC_0054588
ISIC_0054671
ISIC_0073240
ISIC_0026408
ISIC_0033464
ISIC_0025616
ISIC_0034083
ISIC_0027712
ISIC_0029492
ISIC_0061926
ISIC_0033040
ISIC_0072074
ISIC_0067875
ISIC_0032472
ISIC_0070427
ISIC_0033011
ISIC_0031336
ISIC_0024781
ISIC_0064139
ISIC_0024692
ISIC_0026348
ISIC_0033021
ISIC_0025082
ISIC_0001292_downsampled
ISIC_0069084
ISIC_0068314
ISIC_0058603
ISIC_0012883_downsampled
ISIC_0073144
ISIC_0027375
ISIC_0031590
ISIC_0033323
ISIC_0033004
ISIC_0031070
ISIC_0066422
ISIC_0068473
ISIC_0031118
ISIC_0015200_downsampled
ISIC_0027688
ISIC_0055783
ISIC_0014347_downsampled
ISIC_0026150
ISIC_0055880
ISIC_0067883
ISIC_0031638
ISIC_0012662_downsampled
ISIC_0067170
ISIC_0066483
ISIC_0010057
ISIC_0024856
ISIC_0027104
ISIC_0072284
ISIC_0011317
ISIC_0027483
ISIC_0070715
ISIC_0032911
ISIC_0072301
ISIC_0070913
ISIC_0027861
ISIC_0056271
ISIC_0059694
ISIC_0070613
ISIC_0071712
ISIC_0028078
ISIC_0065691
ISIC_0058719
ISIC_0055296
ISIC_0025770
ISIC_0026612
ISIC_0024731
ISIC_0071338
ISIC_0068538
ISIC_0033813
ISIC_0066539
ISIC_0028832
ISIC_0069413
ISIC_0056459
ISIC_0056330
ISIC_0059217
ISIC_0028371
ISIC_0012149_downsampled
ISIC_0061905
ISIC_0033229
ISIC_0030638
ISIC_0014848_downsampled
ISIC_0027895
ISIC_0056969
ISIC_0010088
ISIC_0068434
ISIC_0027304
ISIC_0071138
ISIC_0024847
ISIC_0031322
ISIC_0015071_downsampled
ISIC_0028541
ISIC_0030039
ISIC_0068769
ISIC_0009947
ISIC_0000445_downsampled
ISIC_0071454
ISIC_0061734
ISIC_0000146_downsampled
ISIC_0031722
ISIC_0033085
ISIC_0025475
ISIC_0030046
ISIC_0024965
ISIC_0071089
ISIC_0030946
ISIC_0030309
ISIC_0013238_downsampled
ISIC_0058428
ISIC_0070720
ISIC_0069862
ISIC_0055042
ISIC_0059357
ISIC_0030560
ISIC_0025791
ISIC_0063179
ISIC_0032364
ISIC_0002469_downsampled
ISIC_0067254
ISIC_0056393
ISIC_0058768
ISIC_0056286
ISIC_0015485_downsampled
ISIC_0062978
ISIC_0014132_downsampled
ISIC_0072647
ISIC_0027009
ISIC_0029978
ISIC_0034129
ISIC_0065509
ISIC_0029239
ISIC_0071647
ISIC_0027197
ISIC_0054480
ISIC_0032341
ISIC_0071497
ISIC_0029353
ISIC_0025895
ISIC_0027457
ISIC_0028321
ISIC_0000024_downsampled
ISIC_0034297
ISIC_0033611
ISIC_0031815
ISIC_0031983
ISIC_0034233
ISIC_0070171
ISIC_0066776
ISIC_0032522
ISIC_0025570
ISIC_0073058
ISIC_0058993
ISIC_0056127
ISIC_0064367
ISIC_0057048
ISIC_0028740
ISIC_0069183
ISIC_0058781
ISIC_0028471
ISIC_0027656
ISIC_0024953
ISIC_0031306
ISIC_0072755
ISIC_0072218
ISIC_0000252
ISIC_0024852
ISIC_0026022
ISIC_0010379
ISIC_0028304
ISIC_0014559_downsampled
ISIC_0013047_downsampled
ISIC_0065807
ISIC_0014688_downsampled
ISIC_0070250
ISIC_0031627
ISIC_0032211
ISIC_0067502
ISIC_0025592
ISIC_0073187
ISIC_0006914_downsampled
ISIC_0071332
ISIC_0030620
ISIC_0015959_downsampled
ISIC_0013675_downsampled
ISIC_0029739
ISIC_0033182
ISIC_0029325
ISIC_0068454
ISIC_0025329
ISIC_0056557
ISIC_0065339
ISIC_0027638
ISIC_0072650
ISIC_0069565
ISIC_0032104
ISIC_0028255
ISIC_0061614
ISIC_0032375
ISIC_0028423
ISIC_0056418
ISIC_0025859
ISIC_0067227
ISIC_0032346
ISIC_0029125
ISIC_0066848
ISIC_0069822
ISIC_0063768
ISIC_0029532
ISIC_0013967_downsampled
ISIC_0000283
ISIC_0025036
ISIC_0069964
ISIC_0056914
ISIC_0014805_downsampled
ISIC_0029572
ISIC_0063062
ISIC_0065420
ISIC_0009948
ISIC_0029566
ISIC_0062260
ISIC_0027265
ISIC_0062506
ISIC_0058157
ISIC_0031441
ISIC_0028573
ISIC_0033521
ISIC_0068053
ISIC_0015990_downsampled
ISIC_0067466
ISIC_0030823
ISIC_0014522_downsampled
ISIC_0027323
ISIC_0025354
ISIC_0059361
ISIC_0007141_downsampled
ISIC_0054302
ISIC_0027926
ISIC_0060263
ISIC_0027936
ISIC_0055282
ISIC_0010498
ISIC_0071518
ISIC_0061163
ISIC_0062790
ISIC_0029322
ISIC_0068137
ISIC_0028689
ISIC_0013794_downsampled
ISIC_0058802
ISIC_0070120
ISIC_0032309
ISIC_0057849
ISIC_0058267
ISIC_0059897
ISIC_0064095
ISIC_0027666
ISIC_0062920
ISIC_0058135
ISIC_0014049_downsampled
ISIC_0063842
ISIC_0072841
ISIC_0029160
ISIC_0030996
ISIC_0055947
ISIC_0055495
ISIC_0063475
ISIC_0064648
ISIC_0010194
ISIC_0069844
ISIC_0026460
ISIC_0013983_downsampled
ISIC_0056152
ISIC_0030545
ISIC_0024469
ISIC_0031909
ISIC_0064798
ISIC_0056581
ISIC_0013082_downsampled
ISIC_0027892
ISIC_0057021
ISIC_0029410
ISIC_0065974
ISIC_0029744
ISIC_0024687
ISIC_0014687_downsampled
ISIC_0025723
ISIC_0025008
ISIC_0027968
ISIC_0033274
ISIC_0026062
ISIC_0012250_downsampled
ISIC_0033753
ISIC_0056676
ISIC_0063801
ISIC_0032049
ISIC_0026465
ISIC_0064052
ISIC_0072837
ISIC_0031454
ISIC_0000385_downsampled
ISIC_0029064
ISIC_0060154
ISIC_0026975
ISIC_0025198
ISIC_0014735_downsampled
ISIC_0032134
ISIC_0024798
ISIC_0000415_downsampled
ISIC_0053700
ISIC_0029393
ISIC_0025655
ISIC_0063600
ISIC_0014222_downsampled
ISIC_0061829
ISIC_0012306_downsampled
ISIC_0028944
ISIC_0033299
ISIC_0031248
ISIC_0065269
ISIC_0030498
ISIC_0027703
ISIC_0029702
ISIC_0057648
ISIC_0034231
ISIC_0061078
ISIC_0065640
ISIC_0025761
ISIC_0013274_downsampled
ISIC_0072093
ISIC_0030501
ISIC_0012316_downsampled
ISIC_0067836
ISIC_0056957
ISIC_0029221
ISIC_0026147
ISIC_0030168
ISIC_0032368
ISIC_0033970
ISIC_0072657
ISIC_0064854
ISIC_0029822
ISIC_0055906
ISIC_0033162
ISIC_0061950
ISIC_0056208
ISIC_0064437
ISIC_0069063
ISIC_0009920
ISIC_0061960
ISIC_0031427
ISIC_0024316
ISIC_0014127_downsampled
ISIC_0029726
ISIC_0063655
ISIC_0024534
ISIC_0064181
ISIC_0067682
ISIC_0015243_downsampled
ISIC_0025186
ISIC_0025521
ISIC_0063238
ISIC_0028002
ISIC_0072985
ISIC_0033006
ISIC_0061806
ISIC_0013000_downsampled
ISIC_0054670
ISIC_0030858
ISIC_0032109
ISIC_0032005
ISIC_0027743
ISIC_0064823
ISIC_0060992
ISIC_0030798
ISIC_0056940
ISIC_0030888
ISIC_0030445
ISIC_0057818
ISIC_0009889
ISIC_0065671
ISIC_0030001
ISIC_0030525
ISIC_0056531
ISIC_0067966
ISIC_0025346
ISIC_0063568
ISIC_0030009
ISIC_0000214
ISIC_0033037
ISIC_0026724
ISIC_0028439
ISIC_0054087
ISIC_0056188
ISIC_0025486
ISIC_0060854
ISIC_0026474
ISIC_0069076
ISIC_0033800
ISIC_0057174
ISIC_0010086
ISIC_0030433
ISIC_0000457_downsampled
ISIC_0032259
ISIC_0000087_downsampled
ISIC_0032597
ISIC_0000455_downsampled
ISIC_0030814
ISIC_0056663
ISIC_0055079
ISIC_0055702
ISIC_0032577
ISIC_0067609
ISIC_0029001
ISIC_0057070
ISIC_0068000
ISIC_0016066_downsampled
ISIC_0032841
ISIC_0028396
ISIC_0028828
ISIC_0015952_downsampled
ISIC_0059232
ISIC_0066053
ISIC_0028936
ISIC_0026338
ISIC_0054870
ISIC_0069339
ISIC_0059512
ISIC_0070617
ISIC_0066734
ISIC_0032256
ISIC_0025462
ISIC_0032131
ISIC_0024465
ISIC_0027363
ISIC_0025823
ISIC_0014927_downsampled
ISIC_0024859
ISIC_0028821
ISIC_0061040
ISIC_0025745
ISIC_0033058
ISIC_0029869
ISIC_0000408_downsampled
ISIC_0033948
ISIC_0013037_downsampled
ISIC_0001131_downsampled
ISIC_0053886
ISIC_0067886
ISIC_0024525
ISIC_0064534
ISIC_0011109
ISIC_0025951
ISIC_0015013_downsampled
ISIC_0065582
ISIC_0029180
ISIC_0034016
ISIC_0029330
ISIC_0025402
ISIC_0033104
ISIC_0024663
ISIC_0032551
ISIC_0028637
ISIC_0028074
ISIC_0024361
ISIC_0034290
ISIC_0028506
ISIC_0067811
ISIC_0032559
ISIC_0070076
ISIC_0058976
ISIC_0060240
ISIC_0030167
ISIC_0029906
ISIC_0029327
ISIC_0013258_downsampled
ISIC_0053675
ISIC_0032269
ISIC_0034056
ISIC_0063757
ISIC_0056348
ISIC_0057133
ISIC_0031656
ISIC_0066401
ISIC_0032251
ISIC_0068625
ISIC_0009871
ISIC_0029601
ISIC_0024323
ISIC_0034253
ISIC_0070941
ISIC_0063650
ISIC_0024558
ISIC_0031478
ISIC_0071896
ISIC_0058679
ISIC_0030831
ISIC_0026185
ISIC_0066096
ISIC_0029321
ISIC_0057759
ISIC_0009430_downsampled
ISIC_0058700
ISIC_0029826
ISIC_0028606
ISIC_0012258_downsampled
ISIC_0054586
ISIC_0072444
ISIC_0028382
ISIC_0033734
ISIC_0028292
ISIC_0060222
ISIC_0027692
ISIC_0028878
ISIC_0069471
ISIC_0026517
ISIC_0065623
ISIC_0028476
ISIC_0031293
ISIC_0031034
ISIC_0032525
ISIC_0025265
ISIC_0029940
ISIC_0029137
ISIC_0057412
ISIC_0027413
ISIC_0012518_downsampled
ISIC_0028596
ISIC_0072767
ISIC_0032380
ISIC_0070544
ISIC_0015355_downsampled
ISIC_0032143
ISIC_0069414
ISIC_0066204
ISIC_0034130
ISIC_0066136
ISIC_0013969_downsampled
ISIC_0024356
ISIC_0026176
ISIC_0025270
ISIC_0028831
ISIC_0013844_downsampled
ISIC_0026788
ISIC_0054157
ISIC_0057498
ISIC_0030777
ISIC_0057690
ISIC_0026986
ISIC_0053470
ISIC_0030958
ISIC_0061628
ISIC_0056168
ISIC_0070032
ISIC_0030969
ISIC_0025246
ISIC_0066952
ISIC_0067321
ISIC_0070770
ISIC_0062760
ISIC_0032228
ISIC_0056116
ISIC_0073077
ISIC_0030153
ISIC_0056209
ISIC_0026399
ISIC_0031958
ISIC_0054936
ISIC_0028097
ISIC_0031440
ISIC_0056720
ISIC_0027066
ISIC_0030575
ISIC_0033325
ISIC_0029876
ISIC_0026162
ISIC_0009925
ISIC_0026028
ISIC_0070313
ISIC_0064449
ISIC_0033432
ISIC_0026214
ISIC_0033555
ISIC_0009998
ISIC_0059281
ISIC_0014695_downsampled
ISIC_0027309
ISIC_0030923
ISIC_0067652
ISIC_0025348
ISIC_0000310
ISIC_0026917
ISIC_0025424
ISIC_0054694
ISIC_0034204
ISIC_0058430
ISIC_0030624
ISIC_0030697
ISIC_0071165
ISIC_0056749
ISIC_0030599
ISIC_0054707
ISIC_0029965
ISIC_0026830
ISIC_0056915
ISIC_0067866
ISIC_0029348
ISIC_0058148
ISIC_0034112
ISIC_0073032
ISIC_0034128
ISIC_0070342
ISIC_0034218
ISIC_0027627
ISIC_0059209
ISIC_0054292
ISIC_0067410
ISIC_0064387
ISIC_0027618
ISIC_0029814
ISIC_0030704
ISIC_0058231
ISIC_0057959
ISIC_0056988
ISIC_0028286
ISIC_0025380
ISIC_0059906
ISIC_0028969
ISIC_0068671
ISIC_0031252
ISIC_0068531
ISIC_0031637
ISIC_0029708
ISIC_0033771
ISIC_0029858
ISIC_0030791
ISIC_0028531
ISIC_0033988
ISIC_0032900
ISIC_0001100_downsampled
ISIC_0000198
ISIC_0032478
ISIC_0059643
ISIC_0053507
ISIC_0059147
ISIC_0063603
ISIC_0030044
ISIC_0027647
ISIC_0069924
ISIC_0054465
ISIC_0070939
ISIC_0032436
ISIC_0030077
ISIC_0065603
ISIC_0069065
ISIC_0053545
ISIC_0032882
ISIC_0000049_downsampled
ISIC_0062197
ISIC_0031086
ISIC_0009979
ISIC_0031798
ISIC_0024363
ISIC_0063932
ISIC_0032964
ISIC_0000421_downsampled
ISIC_0026190
ISIC_0031775
ISIC_0071302
ISIC_0070623
ISIC_0072786
ISIC_0054298
ISIC_0062359
ISIC_0028812
ISIC_0060749
ISIC_0030464
ISIC_0067835
ISIC_0032210
ISIC_0030765
ISIC_0029363
ISIC_0032678
ISIC_0015386_downsampled
ISIC_0010858
ISIC_0015956_downsampled
ISIC_0067951
ISIC_0071824
ISIC_0027756
ISIC_0032703
ISIC_0029816
ISIC_0026359
ISIC_0032580
ISIC_0025666
ISIC_0066964
ISIC_0056484
ISIC_0009918
ISIC_0060390
ISIC_0069371
ISIC_0010261
ISIC_0027925
ISIC_0030293
ISIC_0024721
ISIC_0056648
ISIC_0014969_downsampled
ISIC_0012665_downsampled
ISIC_0029027
ISIC_0012384_downsampled
ISIC_0072882
ISIC_0054162
ISIC_0054988
ISIC_0061643
ISIC_0026274
ISIC_0034020
ISIC_0032192
ISIC_0060164
ISIC_0064239
ISIC_0025216
ISIC_0064651
ISIC_0032474
ISIC_0028088
ISIC_0012332_downsampled
ISIC_0027653
ISIC_0003657_downsampled
ISIC_0054995
ISIC_0069453
ISIC_0030751
ISIC_0013806_downsampled
ISIC_0028315
ISIC_0057019
ISIC_0064509
ISIC_0026820
ISIC_0026141
ISIC_0029589
ISIC_0057873
ISIC_0024900
ISIC_0013594_downsampled
ISIC_0026615
ISIC_0033052
ISIC_0026602
ISIC_0030833
ISIC_0032700
ISIC_0029982
ISIC_0066597
ISIC_0063139
ISIC_0071814
ISIC_0028955
ISIC_0029775
ISIC_0062029
ISIC_0069669
ISIC_0030947
ISIC_0055385
ISIC_0068700
ISIC_0027862
ISIC_0011125
ISIC_0028034
ISIC_0056342
ISIC_0025145
ISIC_0059437
ISIC_0030448
ISIC_0071035
ISIC_0034104
ISIC_0054581
ISIC_0000345
ISIC_0057609
ISIC_0030948
ISIC_0025162
ISIC_0033814
ISIC_0066408
ISIC_0053752
ISIC_0061018
ISIC_0012844_downsampled
ISIC_0013489_downsampled
ISIC_0058850
ISIC_0026267
ISIC_0062770
ISIC_0056257
ISIC_0025993
ISIC_0063086
ISIC_0010598
ISIC_0034147
ISIC_0028328
ISIC_0070962
ISIC_0032708
ISIC_0028205
ISIC_0070955
ISIC_0029313
ISIC_0033926
ISIC_0030112
ISIC_0013365_downsampled
ISIC_0000515
ISIC_0033013
ISIC_0058016
ISIC_0062647
ISIC_0031331
ISIC_0064478
ISIC_0057534
ISIC_0033580
ISIC_0030183
ISIC_0070410
ISIC_0000155_downsampled
ISIC_0014973_downsampled
ISIC_0061371
ISIC_0060972
ISIC_0029909
ISIC_0071017
ISIC_0027840
ISIC_0069504
ISIC_0030891
ISIC_0056580
ISIC_0000096_downsampled
ISIC_0013461_downsampled
ISIC_0024319
ISIC_0067586
ISIC_0069464
ISIC_0016008_downsampled
ISIC_0064033
ISIC_0069743
ISIC_0034200
ISIC_0064220
ISIC_0056649
ISIC_0056263
ISIC_0026438
ISIC_0030180
ISIC_0025877
ISIC_0027377
ISIC_0062767
ISIC_0057108
ISIC_0032214
ISIC_0055550
ISIC_0027556
ISIC_0060849
ISIC_0008280_downsampled
ISIC_0025139
ISIC_0033308
ISIC_0024549
ISIC_0053677
ISIC_0024487
ISIC_0026450
ISIC_0062575
ISIC_0000047_downsampled
ISIC_0030745
ISIC_0000229
ISIC_0028539
ISIC_0014360_downsampled
ISIC_0025709
ISIC_0009942
ISIC_0031174
ISIC_0025579
ISIC_0024476
ISIC_0014936_downsampled
ISIC_0058094
ISIC_0027464
ISIC_0030415
ISIC_0070884
ISIC_0071944
ISIC_0057718
ISIC_0063281
ISIC_0027311
ISIC_0016060_downsampled
ISIC_0069611
ISIC_0028789
ISIC_0026977
ISIC_0033712
ISIC_0032600
ISIC_0027088
ISIC_0033196
ISIC_0029748
ISIC_0024400
ISIC_0060286
ISIC_0031878
ISIC_0033622
ISIC_0064863
ISIC_0031382
ISIC_0010206
ISIC_0067071
ISIC_0010472
ISIC_0010040
ISIC_0068936
ISIC_0028324
ISIC_0068478
ISIC_0025607
ISIC_0065069
ISIC_0014957_downsampled
ISIC_0025849
ISIC_0068782
ISIC_0025789
ISIC_0057014
ISIC_0053492
ISIC_0030424
ISIC_0073075
ISIC_0060646
ISIC_0024967
ISIC_0010053
ISIC_0000206_downsampled
ISIC_0059037
ISIC_0026962
ISIC_0069584
ISIC_0065687
ISIC_0064637
ISIC_0028313
ISIC_0001247_downsampled
ISIC_0031840
ISIC_0055462
ISIC_0032262
ISIC_0057975
ISIC_0025476
ISIC_0012939_downsampled
ISIC_0033845
ISIC_0013112_downsampled
ISIC_0034319
ISIC_0032677
ISIC_0031193
ISIC_0069591
ISIC_0027591
ISIC_0072608
ISIC_0031885
ISIC_0029481
ISIC_0067300
ISIC_0069760
ISIC_0059967
ISIC_0033997
ISIC_0054909
ISIC_0028186
ISIC_0026896
ISIC_0027572
ISIC_0073173
ISIC_0033680
ISIC_0062591
ISIC_0033950
ISIC_0029934
ISIC_0026325
ISIC_0028408
ISIC_0032771
ISIC_0072443
ISIC_0070495
ISIC_0033039
ISIC_0056968
ISIC_0029216
ISIC_0032357
ISIC_0058307
ISIC_0026622
ISIC_0061875
ISIC_0033027
ISIC_0015156_downsampled
ISIC_0061668
ISIC_0028064
ISIC_0010044
ISIC_0033113
ISIC_0024610
ISIC_0026832
ISIC_0065236
ISIC_0027089
ISIC_0028589
ISIC_0026105
ISIC_0029283
ISIC_0063556
ISIC_0027843
ISIC_0034237
ISIC_0055047
ISIC_0027182
ISIC_0027827
ISIC_0058156
ISIC_0070707
ISIC_0000237
ISIC_0000307
ISIC_0031315
ISIC_0034273
ISIC_0055552
ISIC_0028281
ISIC_0030480
ISIC_0025887
ISIC_0072249
ISIC_0070553
ISIC_0061680
ISIC_0032070
ISIC_0029191
ISIC_0013369_downsampled
ISIC_0025960
ISIC_0027516
ISIC_0013334_downsampled
ISIC_0072694
ISIC_0034012
ISIC_0012746_downsampled
ISIC_0012512_downsampled
ISIC_0026929
ISIC_0034063
ISIC_0055435
ISIC_0032387
ISIC_0025568
ISIC_0029829
ISIC_0057953
ISIC_0032189
ISIC_0056682
ISIC_0068144
ISIC_0054573
ISIC_0010017
ISIC_0028418
ISIC_0028160
ISIC_0066347
ISIC_0030267
ISIC_0063557
ISIC_0059937
ISIC_0056707
ISIC_0067653
ISIC_0071975
ISIC_0061488
ISIC_0000466
ISIC_0004309_downsampled
ISIC_0034311
ISIC_0031264
ISIC_0031869
ISIC_0028625
ISIC_0067326
ISIC_0066060
ISIC_0024367
ISIC_0012148_downsampled
ISIC_0032276
ISIC_0071755
ISIC_0012177_downsampled
ISIC_0013405_downsampled
ISIC_0030493
ISIC_0029236
ISIC_0067443
ISIC_0029296
ISIC_0069691
ISIC_0031774
ISIC_0030747
ISIC_0054332
ISIC_0072051
ISIC_0010487
ISIC_0058173
ISIC_0055393
ISIC_0063775
ISIC_0026114
ISIC_0056807
ISIC_0054797
ISIC_0056136
ISIC_0034249
ISIC_0032937
ISIC_0065067
ISIC_0060163
ISIC_0013086_downsampled
ISIC_0072760
ISIC_0028661
ISIC_0028425
ISIC_0026520
ISIC_0031074
ISIC_0060219
ISIC_0030914
ISIC_0015020_downsampled
ISIC_0065615
ISIC_0025442
ISIC_0012787_downsampled
ISIC_0033417
ISIC_0055468
ISIC_0071185
ISIC_0066350
ISIC_0064216
ISIC_0072717
ISIC_0033859
ISIC_0014794_downsampled
ISIC_0056784
ISIC_0027984
ISIC_0000317
ISIC_0025284
ISIC_0070038
ISIC_0066831
ISIC_0013696_downsampled
ISIC_0053671
ISIC_0033267
ISIC_0058168
ISIC_0057672
ISIC_0066000
ISIC_0024898
ISIC_0025736
ISIC_0062370
ISIC_0028961
ISIC_0063966
ISIC_0055511
ISIC_0015019_downsampled
ISIC_0029024
ISIC_0066407
ISIC_0032094
ISIC_0029987
ISIC_0014255_downsampled
ISIC_0029592
ISIC_0011098
ISIC_0072893
ISIC_0030412
ISIC_0025589
ISIC_0027133
ISIC_0064435
ISIC_0029287
ISIC_0033625
ISIC_0054239
ISIC_0027948
ISIC_0034122
ISIC_0062531
ISIC_0060585
ISIC_0064167
ISIC_0028456
ISIC_0058594
ISIC_0029357
ISIC_0013972_downsampled
ISIC_0030521
ISIC_0027793
ISIC_0067906
ISIC_0000115_downsampled
ISIC_0024513
ISIC_0029795
ISIC_0028241
ISIC_0010846
ISIC_0029806
ISIC_0025765
ISIC_0012464_downsampled
ISIC_0066476
ISIC_0014846_downsampled
ISIC_0070698
ISIC_0027883
ISIC_0012989_downsampled
ISIC_0026802
ISIC_0031471
ISIC_0071045
ISIC_0031207
ISIC_0063026
ISIC_0015364_downsampled
ISIC_0030713
ISIC_0068654
ISIC_0055863
ISIC_0033208
ISIC_0066237
ISIC_0031274
ISIC_0029451
ISIC_0034008
ISIC_0015034_downsampled
ISIC_0067743
ISIC_0061354
ISIC_0026841
ISIC_0059904
ISIC_0014346_downsampled
ISIC_0024691
ISIC_0071060
ISIC_0030808
ISIC_0072771
ISIC_0068374
ISIC_0062202
ISIC_0027734
ISIC_0014796_downsampled
ISIC_0066101
ISIC_0010074
ISIC_0066805
ISIC_0015961_downsampled
ISIC_0056863
ISIC_0057324
ISIC_0032751
ISIC_0000467
ISIC_0028099
ISIC_0027081
ISIC_0068807
ISIC_0026188
ISIC_0072653
ISIC_0026993
ISIC_0029959
ISIC_0031185
ISIC_0072552
ISIC_0070558
ISIC_0026341
ISIC_0029645
ISIC_0032990
ISIC_0062404
ISIC_0025238
ISIC_0032511
ISIC_0026624
ISIC_0031308
ISIC_0031425
ISIC_0056772
ISIC_0068616
ISIC_0054705
ISIC_0054486
ISIC_0071216
ISIC_0027223
ISIC_0055860
ISIC_0032241
ISIC_0056068
ISIC_0068001
ISIC_0053637
ISIC_0071528
ISIC_0026488
ISIC_0028837
ISIC_0028086
ISIC_0070947
ISIC_0010077
ISIC_0067109
ISIC_0031237
ISIC_0069143
ISIC_0014945_downsampled
ISIC_0027284
ISIC_0072991
ISIC_0028138
ISIC_0055899
ISIC_0069441
ISIC_0054954
ISIC_0053959
ISIC_0068234
ISIC_0061278
ISIC_0027227
ISIC_0061858
ISIC_0053711
ISIC_0015026_downsampled
ISIC_0030779
ISIC_0059722
ISIC_0067526
ISIC_0068747
ISIC_0014979_downsampled
ISIC_0063402
ISIC_0055954
ISIC_0072631
ISIC_0062325
ISIC_0032180
ISIC_0029224
ISIC_0057026
ISIC_0010066
ISIC_0061714
ISIC_0065518
ISIC_0069121
ISIC_0030804
ISIC_0065700
ISIC_0013417_downsampled
ISIC_0030553
ISIC_0000506
ISIC_0027328
ISIC_0033144
ISIC_0064494
ISIC_0026260
ISIC_0014867_downsampled
ISIC_0028590
ISIC_0062251
ISIC_0057183
ISIC_0033574
ISIC_0031480
ISIC_0000391_downsampled
ISIC_0032282
ISIC_0065398
ISIC_0014677_downsampled
ISIC_0062540
ISIC_0028524
ISIC_0026508
ISIC_0068423
ISIC_0030772
ISIC_0056470
ISIC_0027306
ISIC_0028261
ISIC_0026415
ISIC_0057857
ISIC_0028091
ISIC_0014933_downsampled
ISIC_0033887
ISIC_0068276
ISIC_0026669
ISIC_0053533
ISIC_0011151
ISIC_0058236
ISIC_0027131
ISIC_0031418
ISIC_0025943
ISIC_0027459
ISIC_0055044
ISIC_0026504
ISIC_0072428
ISIC_0029815
ISIC_0026647
ISIC_0029809
ISIC_0015201_downsampled
ISIC_0029118
ISIC_0025880
ISIC_0056404
ISIC_0028401
ISIC_0028319
ISIC_0065658
ISIC_0065427
ISIC_0056740
ISIC_0024704
ISIC_0065774
ISIC_0030190
ISIC_0032578
ISIC_0064664
ISIC_0024694
ISIC_0068992
ISIC_0001105_downsampled
ISIC_0061791
ISIC_0065881
ISIC_0056723
ISIC_0012804_downsampled
ISIC_0059470
ISIC_0069264
ISIC_0058481
ISIC_0026364
ISIC_0032651
ISIC_0031968
ISIC_0056626
ISIC_0025280
ISIC_0000256
ISIC_0063549
ISIC_0032779
ISIC_0053842
ISIC_0025572
ISIC_0031438
ISIC_0026347
ISIC_0054384
ISIC_0056608
ISIC_0013173_downsampled
ISIC_0030651
ISIC_0030419
ISIC_0016007_downsampled
ISIC_0033484
ISIC_0062164
ISIC_0032641
ISIC_0057092
ISIC_0013492_downsampled
ISIC_0027346
ISIC_0033772
ISIC_0025896
ISIC_0026145
ISIC_0010575
ISIC_0068118
ISIC_0030890
ISIC_0028403
ISIC_0058036
ISIC_0032167
ISIC_0066798
ISIC_0026641
ISIC_0025407
ISIC_0066661
ISIC_0033835
ISIC_0033376
ISIC_0025979
ISIC_0032709
ISIC_0068628
ISIC_0064251
ISIC_0024320
ISIC_0025894
ISIC_0032767
ISIC_0000160
ISIC_0061230
ISIC_0009869
ISIC_0024434
ISIC_0030742
ISIC_0057501
ISIC_0068494
ISIC_0025690
ISIC_0071432
ISIC_0059469
ISIC_0054185
ISIC_0033463
ISIC_0032216
ISIC_0064501
ISIC_0032787
ISIC_0061414
ISIC_0030795
ISIC_0032962
ISIC_0031626
ISIC_0033700
ISIC_0027098
ISIC_0034241
ISIC_0068931
ISIC_0059144
ISIC_0030247
ISIC_0054767
ISIC_0062335
ISIC_0033191
ISIC_0030423
ISIC_0000530
ISIC_0072723
ISIC_0006114_downsampled
ISIC_0013045_downsampled
