# Supplementary material for: AI outperformed every dermatologist in dermoscopic melanoma diagnosis, using an optimized deep-CNN architecture with custom mini-batch logic and loss function
Source: Sci Rep. 2021 Sep 1;11:17485. doi: 10.1038/s41598-021-96707-8 (PMC8410796; doi:10.1038/s41598-021-96707-8)
Supplement: Supplementary file 4 — Supplementary Information 4. [file 41598_2021_96707_MOESM4_ESM.txt]

ISIC_0000003
ISIC_0000037
ISIC_0000053
ISIC_0000092
ISIC_0000101
ISIC_0000107
ISIC_0000117
ISIC_0000125
ISIC_0000126
ISIC_0000188
ISIC_0000197
ISIC_0000212
ISIC_0000228
ISIC_0000254
ISIC_0000271
ISIC_0000319
ISIC_0000328
ISIC_0000354
ISIC_0000371
ISIC_0000377
ISIC_0000449
ISIC_0000479
ISIC_0000494
ISIC_0000501
ISIC_0000527
ISIC_0000539
ISIC_0001204
ISIC_0001427
ISIC_0002673
ISIC_0003728
ISIC_0004115
ISIC_0004346
ISIC_0006193
ISIC_0007322
ISIC_0008626
ISIC_0009035
ISIC_0009564
ISIC_0009879
ISIC_0009881
ISIC_0009891
ISIC_0009902
ISIC_0009928
ISIC_0009945
ISIC_0009946
ISIC_0009954
ISIC_0009970
ISIC_0009982
ISIC_0009994
ISIC_0010018
ISIC_0010037
ISIC_0010041
ISIC_0010047
ISIC_0010187
ISIC_0010193
ISIC_0010201
ISIC_0010216
ISIC_0010234
ISIC_0010238
ISIC_0010254
ISIC_0010255
ISIC_0010348
ISIC_0010373
ISIC_0010374
ISIC_0010377
ISIC_0010494
ISIC_0010584
ISIC_0010604
ISIC_0010607
ISIC_0010856
ISIC_0011081
ISIC_0011083
ISIC_0011090
ISIC_0011107
ISIC_0011129
ISIC_0011148
ISIC_0011224
ISIC_0011227
ISIC_0011333
ISIC_0011363
ISIC_0011392
ISIC_0000040
ISIC_0000149
ISIC_0000161
ISIC_0000289
ISIC_0000299
ISIC_0000302
ISIC_0000311
ISIC_0000393
ISIC_0000484
ISIC_0000487
ISIC_0000518
ISIC_0000547
ISIC_0009927
ISIC_0009959
ISIC_0010023
ISIC_0010034
ISIC_0010175
ISIC_0010207
ISIC_0010597
ISIC_0011176
